# Supplementary material for: Repeated colonization of alpine habitats by Arabidopsis arenosa viewed through freezing resistance and ice management strategies
Source: Plant Biol (Stuttg). 2022 Aug 11;24(6):939–49. doi: 10.1111/plb.13454 (PMC9804731; doi:10.1111/plb.13454)
Supplement: Supplementary file 2 — Table S3. Freezing resistance of leaves of alpine and foothill populations of Arabidopsis arenosa. [file PLB-24-939-s002.xlsx]

## Sheet: LT50_values
Supplementary Table 3: Freezing resistance of leaves of alpine and foothill populations of Arabidopsis arenosa
Freezing resistance, expressed as LT50, was assessed at each of 6 sampling dates in leaves collected from individuals from 8 alpine and 8 foothill Arabidopsis arenosa populations originating from three separate mountain range (see supplemental table 1 and 2). The population short codes are given, that are referring to the same populations used in other studies (Knotek et al. 2020, Wos et al. 2019…
Code	Ecotype	Site	Mountain Range	Ploidy	LT50	Month	Year	T Mean	T Min
A1	Alpine	Aigen	Tatry	2	-3.52828	10	2018	12.6	7.8
A1	Alpine	Aigen	Tatry	2	-3.52002	10	2018	12.6	7.8
A1	Alpine	Aigen	Tatry	2	-3.57477	10	2018	12.6	7.8
A1	Alpine	Aigen	Tatry	2	-3.57781	10	2018	12.6	7.8
A1	Alpine	Aigen	Tatry	2	-3.57477	10	2018	12.6	7.8
A1	Alpine	Aigen	Tatry	2	-3.52813	10	2018	12.6	7.8
A1	Alpine	Aigen	Tatry	2	-3.57818	10	2018	12.6	7.8
A1	Alpine	Aigen	Tatry	2	-3.58082	10	2018	12.6	7.8
A1	Alpine	Aigen	Tatry	2	-3.4897	10	2018	12.6	7.8
A1	Alpine	Aigen	Tatry	2	-3.54514	10	2018	12.6	7.8
A1	Alpine	Aigen	Tatry	2	-3.54591	10	2018	12.6	7.8
A1	Alpine	Aigen	Tatry	2	-3.54468	10	2018	12.6	7.8
A1	Alpine	Aigen	Tatry	2	-3.54744	10	2018	12.6	7.8
A1	Alpine	Aigen	Tatry	2	-3.62316	10	2018	12.6	7.8
A1	Alpine	Aigen	Tatry	2	-3.5526	10	2018	12.6	7.8
A1	Alpine	Aigen	Tatry	2	-3.62116	10	2018	12.6	7.8
A1	Alpine	Aigen	Tatry	2	-3.59583	10	2018	12.6	7.8
A1	Alpine	Aigen	Tatry	2	-3.54192	10	2018	12.6	7.8
A1	Alpine	Aigen	Tatry	2	-3.57393	10	2018	12.6	7.8
A1	Alpine	Aigen	Tatry	2	-3.4909	10	2018	12.6	7.8
A1	Alpine	Aigen	Tatry	2	-3.50283	10	2018	12.6	7.8
A1	Alpine	Aigen	Tatry	2	-3.48241	10	2018	12.6	7.8
A1	Alpine	Aigen	Tatry	2	-3.57618	10	2018	12.6	7.8
A1	Alpine	Aigen	Tatry	2	-3.52331	10	2018	12.6	7.8
A1	Alpine	Aigen	Tatry	2	-3.53747	10	2018	12.6	7.8
A1	Alpine	Aigen	Tatry	2	-3.51697	10	2018	12.6	7.8
A1	Alpine	Aigen	Tatry	2	-3.55813	10	2018	12.6	7.8
A1	Alpine	Aigen	Tatry	2	-3.49669	10	2018	12.6	7.8
A1	Alpine	Aigen	Tatry	2	-3.56022	10	2018	12.6	7.8
A1	Alpine	Aigen	Tatry	2	-3.54827	10	2018	12.6	7.8
A1	Alpine	Aigen	Tatry	2	-3.59488	10	2018	12.6	7.8
A1	Alpine	Aigen	Tatry	2	-3.52404	10	2018	12.6	7.8
A1	Alpine	Aigen	Tatry	2	-3.55026	10	2018	12.6	7.8
A1	Alpine	Aigen	Tatry	2	-3.53128	10	2018	12.6	7.8
A1	Alpine	Aigen	Tatry	2	-3.52432	10	2018	12.6	7.8
A1	Alpine	Aigen	Tatry	2	-3.57152	10	2018	12.6	7.8
A1	Alpine	Aigen	Tatry	2	-3.49576	10	2018	12.6	7.8
A1	Alpine	Aigen	Tatry	2	-3.58779	10	2018	12.6	7.8
A1	Alpine	Aigen	Tatry	2	-3.56555	10	2018	12.6	7.8
A1	Alpine	Aigen	Tatry	2	-3.57339	10	2018	12.6	7.8
A1	Alpine	Aigen	Tatry	2	-3.53969	10	2018	12.6	7.8
A1	Alpine	Aigen	Tatry	2	-3.51435	10	2018	12.6	7.8
A1	Alpine	Aigen	Tatry	2	-3.51045	10	2018	12.6	7.8
A1	Alpine	Aigen	Tatry	2	-3.54391	10	2018	12.6	7.8
A1	Alpine	Aigen	Tatry	2	-3.54516	10	2018	12.6	7.8
A1	Alpine	Aigen	Tatry	2	-3.54701	10	2018	12.6	7.8
A1	Alpine	Aigen	Tatry	2	-3.54859	10	2018	12.6	7.8
A1	Alpine	Aigen	Tatry	2	-3.56014	10	2018	12.6	7.8
A1	Alpine	Aigen	Tatry	2	-3.53874	10	2018	12.6	7.8
A1	Alpine	Aigen	Tatry	2	-3.55717	10	2018	12.6	7.8
A1	Alpine	Aigen	Tatry	2	-3.54322	10	2018	12.6	7.8
A1	Alpine	Aigen	Tatry	2	-3.46742	10	2018	12.6	7.8
A1	Alpine	Aigen	Tatry	2	-3.46011	10	2018	12.6	7.8
A1	Alpine	Aigen	Tatry	2	-3.6267	10	2018	12.6	7.8
A1	Alpine	Aigen	Tatry	2	-3.60005	10	2018	12.6	7.8
A1	Alpine	Aigen	Tatry	2	-3.57116	10	2018	12.6	7.8
A1	Alpine	Aigen	Tatry	2	-3.59209	10	2018	12.6	7.8
A1	Alpine	Aigen	Tatry	2	-3.55665	10	2018	12.6	7.8
A1	Alpine	Aigen	Tatry	2	-3.56589	10	2018	12.6	7.8
A1	Alpine	Aigen	Tatry	2	-3.55689	10	2018	12.6	7.8
A1	Alpine	Aigen	Tatry	2	-3.49498	10	2018	12.6	7.8
A1	Alpine	Aigen	Tatry	2	-3.47434	10	2018	12.6	7.8
A1	Alpine	Aigen	Tatry	2	-3.49999	10	2018	12.6	7.8
A1	Alpine	Aigen	Tatry	2	-3.52096	10	2018	12.6	7.8
A1	Alpine	Aigen	Tatry	2	-3.55187	10	2018	12.6	7.8
A1	Alpine	Aigen	Tatry	2	-3.49092	10	2018	12.6	7.8
A1	Alpine	Aigen	Tatry	2	-3.59632	10	2018	12.6	7.8
A1	Alpine	Aigen	Tatry	2	-3.50887	10	2018	12.6	7.8
A1	Alpine	Aigen	Tatry	2	-3.57078	10	2018	12.6	7.8
A1	Alpine	Aigen	Tatry	2	-3.49197	10	2018	12.6	7.8
A1	Alpine	Aigen	Tatry	2	-3.58263	10	2018	12.6	7.8
A1	Alpine	Aigen	Tatry	2	-3.54419	10	2018	12.6	7.8
A1	Alpine	Aigen	Tatry	2	-3.57201	10	2018	12.6	7.8
A1	Alpine	Aigen	Tatry	2	-3.47893	10	2018	12.6	7.8
A1	Alpine	Aigen	Tatry	2	-3.47533	10	2018	12.6	7.8
A1	Alpine	Aigen	Tatry	2	-3.50782	10	2018	12.6	7.8
A1	Alpine	Aigen	Tatry	2	-3.50972	10	2018	12.6	7.8
A1	Alpine	Aigen	Tatry	2	-3.56439	10	2018	12.6	7.8
A1	Alpine	Aigen	Tatry	2	-3.54024	10	2018	12.6	7.8
A1	Alpine	Aigen	Tatry	2	-3.53451	10	2018	12.6	7.8
A1	Alpine	Aigen	Tatry	2	-3.53759	10	2018	12.6	7.8
A1	Alpine	Aigen	Tatry	2	-3.50381	10	2018	12.6	7.8
A1	Alpine	Aigen	Tatry	2	-3.44561	10	2018	12.6	7.8
A1	Alpine	Aigen	Tatry	2	-3.54537	10	2018	12.6	7.8
A1	Alpine	Aigen	Tatry	2	-3.56793	10	2018	12.6	7.8
A1	Alpine	Aigen	Tatry	2	-3.53627	10	2018	12.6	7.8
A1	Alpine	Aigen	Tatry	2	-3.5508	10	2018	12.6	7.8
A1	Alpine	Aigen	Tatry	2	-3.54384	10	2018	12.6	7.8
A1	Alpine	Aigen	Tatry	2	-3.47846	10	2018	12.6	7.8
A1	Alpine	Aigen	Tatry	2	-3.57475	10	2018	12.6	7.8
A1	Alpine	Aigen	Tatry	2	-3.57465	10	2018	12.6	7.8
A1	Alpine	Aigen	Tatry	2	-3.52609	10	2018	12.6	7.8
A1	Alpine	Aigen	Tatry	2	-3.42793	10	2018	12.6	7.8
A1	Alpine	Aigen	Tatry	2	-3.53641	10	2018	12.6	7.8
A1	Alpine	Aigen	Tatry	2	-3.57462	10	2018	12.6	7.8
A1	Alpine	Aigen	Tatry	2	-3.56944	10	2018	12.6	7.8
A1	Alpine	Aigen	Tatry	2	-3.51861	10	2018	12.6	7.8
A1	Alpine	Aigen	Tatry	2	-3.52672	10	2018	12.6	7.8
A1	Alpine	Aigen	Tatry	2	-3.53366	10	2018	12.6	7.8
A1	Alpine	Aigen	Tatry	2	-3.51739	10	2018	12.6	7.8
A2	Alpine	Aigen	Tatry	2	-0.7568	10	2018	12.6	7.8
A2	Alpine	Aigen	Tatry	2	-0.805632	10	2018	12.6	7.8
A2	Alpine	Aigen	Tatry	2	-0.757144	10	2018	12.6	7.8
A2	Alpine	Aigen	Tatry	2	-0.767351	10	2018	12.6	7.8
A2	Alpine	Aigen	Tatry	2	-0.713632	10	2018	12.6	7.8
A2	Alpine	Aigen	Tatry	2	-0.696802	10	2018	12.6	7.8
A2	Alpine	Aigen	Tatry	2	-0.739929	10	2018	12.6	7.8
A2	Alpine	Aigen	Tatry	2	-0.736907	10	2018	12.6	7.8
A2	Alpine	Aigen	Tatry	2	-0.724332	10	2018	12.6	7.8
A2	Alpine	Aigen	Tatry	2	-0.630482	10	2018	12.6	7.8
A2	Alpine	Aigen	Tatry	2	-0.735982	10	2018	12.6	7.8
A2	Alpine	Aigen	Tatry	2	-0.764082	10	2018	12.6	7.8
A2	Alpine	Aigen	Tatry	2	-0.786789	10	2018	12.6	7.8
A2	Alpine	Aigen	Tatry	2	-0.699073	10	2018	12.6	7.8
A2	Alpine	Aigen	Tatry	2	-0.763375	10	2018	12.6	7.8
A2	Alpine	Aigen	Tatry	2	-0.790187	10	2018	12.6	7.8
A2	Alpine	Aigen	Tatry	2	-0.739606	10	2018	12.6	7.8
A2	Alpine	Aigen	Tatry	2	-0.74726	10	2018	12.6	7.8
A2	Alpine	Aigen	Tatry	2	-0.66418	10	2018	12.6	7.8
A2	Alpine	Aigen	Tatry	2	-0.746287	10	2018	12.6	7.8
A2	Alpine	Aigen	Tatry	2	-0.749353	10	2018	12.6	7.8
A2	Alpine	Aigen	Tatry	2	-0.711832	10	2018	12.6	7.8
A2	Alpine	Aigen	Tatry	2	-0.780328	10	2018	12.6	7.8
A2	Alpine	Aigen	Tatry	2	-0.751648	10	2018	12.6	7.8
A2	Alpine	Aigen	Tatry	2	-0.742788	10	2018	12.6	7.8
A2	Alpine	Aigen	Tatry	2	-0.757767	10	2018	12.6	7.8
A2	Alpine	Aigen	Tatry	2	-0.738476	10	2018	12.6	7.8
A2	Alpine	Aigen	Tatry	2	-0.805842	10	2018	12.6	7.8
A2	Alpine	Aigen	Tatry	2	-0.750948	10	2018	12.6	7.8
A2	Alpine	Aigen	Tatry	2	-0.706404	10	2018	12.6	7.8
A2	Alpine	Aigen	Tatry	2	-0.690691	10	2018	12.6	7.8
A2	Alpine	Aigen	Tatry	2	-0.718726	10	2018	12.6	7.8
A2	Alpine	Aigen	Tatry	2	-0.756654	10	2018	12.6	7.8
A2	Alpine	Aigen	Tatry	2	-0.75106	10	2018	12.6	7.8
A2	Alpine	Aigen	Tatry	2	-0.749544	10	2018	12.6	7.8
A2	Alpine	Aigen	Tatry	2	-0.757816	10	2018	12.6	7.8
A2	Alpine	Aigen	Tatry	2	-0.804972	10	2018	12.6	7.8
A2	Alpine	Aigen	Tatry	2	-0.711559	10	2018	12.6	7.8
A2	Alpine	Aigen	Tatry	2	-0.747587	10	2018	12.6	7.8
A2	Alpine	Aigen	Tatry	2	-0.785651	10	2018	12.6	7.8
A2	Alpine	Aigen	Tatry	2	-0.698258	10	2018	12.6	7.8
A2	Alpine	Aigen	Tatry	2	-0.723075	10	2018	12.6	7.8
A2	Alpine	Aigen	Tatry	2	-0.653753	10	2018	12.6	7.8
A2	Alpine	Aigen	Tatry	2	-0.747113	10	2018	12.6	7.8
A2	Alpine	Aigen	Tatry	2	-0.666056	10	2018	12.6	7.8
A2	Alpine	Aigen	Tatry	2	-0.662219	10	2018	12.6	7.8
A2	Alpine	Aigen	Tatry	2	-0.769941	10	2018	12.6	7.8
A2	Alpine	Aigen	Tatry	2	-0.735451	10	2018	12.6	7.8
A2	Alpine	Aigen	Tatry	2	-0.710937	10	2018	12.6	7.8
A2	Alpine	Aigen	Tatry	2	-0.70996	10	2018	12.6	7.8
A2	Alpine	Aigen	Tatry	2	-0.737145	10	2018	12.6	7.8
A2	Alpine	Aigen	Tatry	2	-0.752316	10	2018	12.6	7.8
A2	Alpine	Aigen	Tatry	2	-0.737252	10	2018	12.6	7.8
A2	Alpine	Aigen	Tatry	2	-0.736843	10	2018	12.6	7.8
A2	Alpine	Aigen	Tatry	2	-0.802031	10	2018	12.6	7.8
A2	Alpine	Aigen	Tatry	2	-0.756826	10	2018	12.6	7.8
A2	Alpine	Aigen	Tatry	2	-0.74622	10	2018	12.6	7.8
A2	Alpine	Aigen	Tatry	2	-0.659108	10	2018	12.6	7.8
A2	Alpine	Aigen	Tatry	2	-0.791403	10	2018	12.6	7.8
A2	Alpine	Aigen	Tatry	2	-0.762357	10	2018	12.6	7.8
A2	Alpine	Aigen	Tatry	2	-0.708506	10	2018	12.6	7.8
A2	Alpine	Aigen	Tatry	2	-0.744341	10	2018	12.6	7.8
A2	Alpine	Aigen	Tatry	2	-0.755766	10	2018	12.6	7.8
A2	Alpine	Aigen	Tatry	2	-0.68182	10	2018	12.6	7.8
A2	Alpine	Aigen	Tatry	2	-0.752567	10	2018	12.6	7.8
A2	Alpine	Aigen	Tatry	2	-0.67954	10	2018	12.6	7.8
A2	Alpine	Aigen	Tatry	2	-0.684214	10	2018	12.6	7.8
A2	Alpine	Aigen	Tatry	2	-0.703472	10	2018	12.6	7.8
A2	Alpine	Aigen	Tatry	2	-0.80296	10	2018	12.6	7.8
A2	Alpine	Aigen	Tatry	2	-0.71002	10	2018	12.6	7.8
A2	Alpine	Aigen	Tatry	2	-0.768886	10	2018	12.6	7.8
A2	Alpine	Aigen	Tatry	2	-0.700605	10	2018	12.6	7.8
A2	Alpine	Aigen	Tatry	2	-0.739253	10	2018	12.6	7.8
A2	Alpine	Aigen	Tatry	2	-0.723953	10	2018	12.6	7.8
A2	Alpine	Aigen	Tatry	2	-0.758992	10	2018	12.6	7.8
A2	Alpine	Aigen	Tatry	2	-0.773784	10	2018	12.6	7.8
A2	Alpine	Aigen	Tatry	2	-0.75819	10	2018	12.6	7.8
A2	Alpine	Aigen	Tatry	2	-0.681783	10	2018	12.6	7.8
A2	Alpine	Aigen	Tatry	2	-0.73978	10	2018	12.6	7.8
A2	Alpine	Aigen	Tatry	2	-0.724659	10	2018	12.6	7.8
A2	Alpine	Aigen	Tatry	2	-0.734725	10	2018	12.6	7.8
A2	Alpine	Aigen	Tatry	2	-0.703355	10	2018	12.6	7.8
A2	Alpine	Aigen	Tatry	2	-0.744349	10	2018	12.6	7.8
A2	Alpine	Aigen	Tatry	2	-0.726392	10	2018	12.6	7.8
A2	Alpine	Aigen	Tatry	2	-0.691797	10	2018	12.6	7.8
A2	Alpine	Aigen	Tatry	2	-0.695878	10	2018	12.6	7.8
A2	Alpine	Aigen	Tatry	2	-0.72133	10	2018	12.6	7.8
A2	Alpine	Aigen	Tatry	2	-0.753904	10	2018	12.6	7.8
A2	Alpine	Aigen	Tatry	2	-0.705411	10	2018	12.6	7.8
A2	Alpine	Aigen	Tatry	2	-0.681812	10	2018	12.6	7.8
A2	Alpine	Aigen	Tatry	2	-0.749536	10	2018	12.6	7.8
A2	Alpine	Aigen	Tatry	2	-0.710799	10	2018	12.6	7.8
A2	Alpine	Aigen	Tatry	2	-0.729156	10	2018	12.6	7.8
A2	Alpine	Aigen	Tatry	2	-0.745857	10	2018	12.6	7.8
A2	Alpine	Aigen	Tatry	2	-0.70555	10	2018	12.6	7.8
A2	Alpine	Aigen	Tatry	2	-0.755809	10	2018	12.6	7.8
A2	Alpine	Aigen	Tatry	2	-0.730187	10	2018	12.6	7.8
A2	Alpine	Aigen	Tatry	2	-0.703298	10	2018	12.6	7.8
A2	Alpine	Aigen	Tatry	2	-0.725083	10	2018	12.6	7.8
A2	Alpine	Aigen	Tatry	2	-0.768122	10	2018	12.6	7.8
A3	Alpine	Aigen	Tatry	4	-5.00134	10	2018	12.6	7.8
A3	Alpine	Aigen	Tatry	4	-5.25429	10	2018	12.6	7.8
A3	Alpine	Aigen	Tatry	4	-5.05658	10	2018	12.6	7.8
A3	Alpine	Aigen	Tatry	4	-5.30527	10	2018	12.6	7.8
A3	Alpine	Aigen	Tatry	4	-4.66455	10	2018	12.6	7.8
A3	Alpine	Aigen	Tatry	4	-4.65438	10	2018	12.6	7.8
A3	Alpine	Aigen	Tatry	4	-4.85932	10	2018	12.6	7.8
A3	Alpine	Aigen	Tatry	4	-4.79427	10	2018	12.6	7.8
A3	Alpine	Aigen	Tatry	4	-4.52078	10	2018	12.6	7.8
A3	Alpine	Aigen	Tatry	4	-4.95232	10	2018	12.6	7.8
A3	Alpine	Aigen	Tatry	4	-4.56807	10	2018	12.6	7.8
A3	Alpine	Aigen	Tatry	4	-4.41152	10	2018	12.6	7.8
A3	Alpine	Aigen	Tatry	4	-4.55915	10	2018	12.6	7.8
A3	Alpine	Aigen	Tatry	4	-4.62043	10	2018	12.6	7.8
A3	Alpine	Aigen	Tatry	4	-4.70622	10	2018	12.6	7.8
A3	Alpine	Aigen	Tatry	4	-4.75381	10	2018	12.6	7.8
A3	Alpine	Aigen	Tatry	4	-4.49754	10	2018	12.6	7.8
A3	Alpine	Aigen	Tatry	4	-4.60932	10	2018	12.6	7.8
A3	Alpine	Aigen	Tatry	4	-5.08324	10	2018	12.6	7.8
A3	Alpine	Aigen	Tatry	4	-5.20658	10	2018	12.6	7.8
A3	Alpine	Aigen	Tatry	4	-5.21284	10	2018	12.6	7.8
A3	Alpine	Aigen	Tatry	4	-4.67851	10	2018	12.6	7.8
A3	Alpine	Aigen	Tatry	4	-4.97385	10	2018	12.6	7.8
A3	Alpine	Aigen	Tatry	4	-4.94813	10	2018	12.6	7.8
A3	Alpine	Aigen	Tatry	4	-5.18623	10	2018	12.6	7.8
A3	Alpine	Aigen	Tatry	4	-4.65967	10	2018	12.6	7.8
A3	Alpine	Aigen	Tatry	4	-4.63123	10	2018	12.6	7.8
A3	Alpine	Aigen	Tatry	4	-5.17938	10	2018	12.6	7.8
A3	Alpine	Aigen	Tatry	4	-4.4575	10	2018	12.6	7.8
A3	Alpine	Aigen	Tatry	4	-4.31628	10	2018	12.6	7.8
A3	Alpine	Aigen	Tatry	4	-4.53548	10	2018	12.6	7.8
A3	Alpine	Aigen	Tatry	4	-4.38771	10	2018	12.6	7.8
A3	Alpine	Aigen	Tatry	4	-4.72965	10	2018	12.6	7.8
A3	Alpine	Aigen	Tatry	4	-4.60948	10	2018	12.6	7.8
A3	Alpine	Aigen	Tatry	4	-4.39272	10	2018	12.6	7.8
A3	Alpine	Aigen	Tatry	4	-4.71794	10	2018	12.6	7.8
A3	Alpine	Aigen	Tatry	4	-5.13304	10	2018	12.6	7.8
A3	Alpine	Aigen	Tatry	4	-4.66111	10	2018	12.6	7.8
A3	Alpine	Aigen	Tatry	4	-4.76369	10	2018	12.6	7.8
A3	Alpine	Aigen	Tatry	4	-4.74516	10	2018	12.6	7.8
A3	Alpine	Aigen	Tatry	4	-4.94884	10	2018	12.6	7.8
A3	Alpine	Aigen	Tatry	4	-4.52023	10	2018	12.6	7.8
A3	Alpine	Aigen	Tatry	4	-5.17834	10	2018	12.6	7.8
A3	Alpine	Aigen	Tatry	4	-4.80005	10	2018	12.6	7.8
A3	Alpine	Aigen	Tatry	4	-5.15621	10	2018	12.6	7.8
A3	Alpine	Aigen	Tatry	4	-5.3543	10	2018	12.6	7.8
A3	Alpine	Aigen	Tatry	4	-4.65077	10	2018	12.6	7.8
A3	Alpine	Aigen	Tatry	4	-4.2867	10	2018	12.6	7.8
A3	Alpine	Aigen	Tatry	4	-5.07601	10	2018	12.6	7.8
A3	Alpine	Aigen	Tatry	4	-4.45263	10	2018	12.6	7.8
A3	Alpine	Aigen	Tatry	4	-5.09136	10	2018	12.6	7.8
A3	Alpine	Aigen	Tatry	4	-4.68451	10	2018	12.6	7.8
A3	Alpine	Aigen	Tatry	4	-4.55271	10	2018	12.6	7.8
A3	Alpine	Aigen	Tatry	4	-5.14657	10	2018	12.6	7.8
A3	Alpine	Aigen	Tatry	4	-4.66131	10	2018	12.6	7.8
A3	Alpine	Aigen	Tatry	4	-4.45927	10	2018	12.6	7.8
A3	Alpine	Aigen	Tatry	4	-4.65146	10	2018	12.6	7.8
A3	Alpine	Aigen	Tatry	4	-5.19412	10	2018	12.6	7.8
A3	Alpine	Aigen	Tatry	4	-4.5389	10	2018	12.6	7.8
A3	Alpine	Aigen	Tatry	4	-4.65619	10	2018	12.6	7.8
A3	Alpine	Aigen	Tatry	4	-4.95815	10	2018	12.6	7.8
A3	Alpine	Aigen	Tatry	4	-4.70056	10	2018	12.6	7.8
A3	Alpine	Aigen	Tatry	4	-4.41463	10	2018	12.6	7.8
A3	Alpine	Aigen	Tatry	4	-4.35305	10	2018	12.6	7.8
A3	Alpine	Aigen	Tatry	4	-5.37744	10	2018	12.6	7.8
A3	Alpine	Aigen	Tatry	4	-4.33258	10	2018	12.6	7.8
A3	Alpine	Aigen	Tatry	4	-4.36608	10	2018	12.6	7.8
A3	Alpine	Aigen	Tatry	4	-5.11029	10	2018	12.6	7.8
A3	Alpine	Aigen	Tatry	4	-4.7183	10	2018	12.6	7.8
A3	Alpine	Aigen	Tatry	4	-5.2389	10	2018	12.6	7.8
A3	Alpine	Aigen	Tatry	4	-5.33601	10	2018	12.6	7.8
A3	Alpine	Aigen	Tatry	4	-4.44089	10	2018	12.6	7.8
A3	Alpine	Aigen	Tatry	4	-4.85866	10	2018	12.6	7.8
A3	Alpine	Aigen	Tatry	4	-4.80948	10	2018	12.6	7.8
A3	Alpine	Aigen	Tatry	4	-5.23492	10	2018	12.6	7.8
A3	Alpine	Aigen	Tatry	4	-4.50952	10	2018	12.6	7.8
A3	Alpine	Aigen	Tatry	4	-4.74557	10	2018	12.6	7.8
A3	Alpine	Aigen	Tatry	4	-4.69694	10	2018	12.6	7.8
A3	Alpine	Aigen	Tatry	4	-4.89461	10	2018	12.6	7.8
A3	Alpine	Aigen	Tatry	4	-5.31144	10	2018	12.6	7.8
A3	Alpine	Aigen	Tatry	4	-4.5569	10	2018	12.6	7.8
A3	Alpine	Aigen	Tatry	4	-4.49057	10	2018	12.6	7.8
A3	Alpine	Aigen	Tatry	4	-4.59328	10	2018	12.6	7.8
A3	Alpine	Aigen	Tatry	4	-4.48947	10	2018	12.6	7.8
A3	Alpine	Aigen	Tatry	4	-5.15312	10	2018	12.6	7.8
A3	Alpine	Aigen	Tatry	4	-4.97134	10	2018	12.6	7.8
A3	Alpine	Aigen	Tatry	4	-4.61851	10	2018	12.6	7.8
A3	Alpine	Aigen	Tatry	4	-4.62285	10	2018	12.6	7.8
A3	Alpine	Aigen	Tatry	4	-4.69219	10	2018	12.6	7.8
A3	Alpine	Aigen	Tatry	4	-4.58789	10	2018	12.6	7.8
A3	Alpine	Aigen	Tatry	4	-4.99704	10	2018	12.6	7.8
A3	Alpine	Aigen	Tatry	4	-4.63066	10	2018	12.6	7.8
A3	Alpine	Aigen	Tatry	4	-4.45264	10	2018	12.6	7.8
A3	Alpine	Aigen	Tatry	4	-4.44033	10	2018	12.6	7.8
A3	Alpine	Aigen	Tatry	4	-5.11967	10	2018	12.6	7.8
A3	Alpine	Aigen	Tatry	4	-4.77831	10	2018	12.6	7.8
A3	Alpine	Aigen	Tatry	4	-5.08157	10	2018	12.6	7.8
A3	Alpine	Aigen	Tatry	4	-5.24784	10	2018	12.6	7.8
A3	Alpine	Aigen	Tatry	4	-4.49999	10	2018	12.6	7.8
A3	Alpine	Aigen	Tatry	4	-5.2767	10	2018	12.6	7.8
A4	Alpine	Aigen	Tatry	4	-4.88883	10	2018	12.6	7.8
A4	Alpine	Aigen	Tatry	4	-5.22064	10	2018	12.6	7.8
A4	Alpine	Aigen	Tatry	4	-4.58852	10	2018	12.6	7.8
A4	Alpine	Aigen	Tatry	4	-5.04906	10	2018	12.6	7.8
A4	Alpine	Aigen	Tatry	4	-5.23528	10	2018	12.6	7.8
A4	Alpine	Aigen	Tatry	4	-4.54713	10	2018	12.6	7.8
A4	Alpine	Aigen	Tatry	4	-4.92533	10	2018	12.6	7.8
A4	Alpine	Aigen	Tatry	4	-4.59376	10	2018	12.6	7.8
A4	Alpine	Aigen	Tatry	4	-5.31111	10	2018	12.6	7.8
A4	Alpine	Aigen	Tatry	4	-4.91631	10	2018	12.6	7.8
A4	Alpine	Aigen	Tatry	4	-4.5669	10	2018	12.6	7.8
A4	Alpine	Aigen	Tatry	4	-5.27928	10	2018	12.6	7.8
A4	Alpine	Aigen	Tatry	4	-4.9369	10	2018	12.6	7.8
A4	Alpine	Aigen	Tatry	4	-4.64767	10	2018	12.6	7.8
A4	Alpine	Aigen	Tatry	4	-4.34135	10	2018	12.6	7.8
A4	Alpine	Aigen	Tatry	4	-4.6268	10	2018	12.6	7.8
A4	Alpine	Aigen	Tatry	4	-4.74048	10	2018	12.6	7.8
A4	Alpine	Aigen	Tatry	4	-4.80173	10	2018	12.6	7.8
A4	Alpine	Aigen	Tatry	4	-4.35693	10	2018	12.6	7.8
A4	Alpine	Aigen	Tatry	4	-4.46189	10	2018	12.6	7.8
A4	Alpine	Aigen	Tatry	4	-4.71669	10	2018	12.6	7.8
A4	Alpine	Aigen	Tatry	4	-4.64237	10	2018	12.6	7.8
A4	Alpine	Aigen	Tatry	4	-4.52684	10	2018	12.6	7.8
A4	Alpine	Aigen	Tatry	4	-5.13473	10	2018	12.6	7.8
A4	Alpine	Aigen	Tatry	4	-4.64765	10	2018	12.6	7.8
A4	Alpine	Aigen	Tatry	4	-4.83412	10	2018	12.6	7.8
A4	Alpine	Aigen	Tatry	4	-5.17057	10	2018	12.6	7.8
A4	Alpine	Aigen	Tatry	4	-4.53999	10	2018	12.6	7.8
A4	Alpine	Aigen	Tatry	4	-4.43751	10	2018	12.6	7.8
A4	Alpine	Aigen	Tatry	4	-4.70501	10	2018	12.6	7.8
A4	Alpine	Aigen	Tatry	4	-4.5383	10	2018	12.6	7.8
A4	Alpine	Aigen	Tatry	4	-4.47049	10	2018	12.6	7.8
A4	Alpine	Aigen	Tatry	4	-4.45906	10	2018	12.6	7.8
A4	Alpine	Aigen	Tatry	4	-4.64057	10	2018	12.6	7.8
A4	Alpine	Aigen	Tatry	4	-4.38368	10	2018	12.6	7.8
A4	Alpine	Aigen	Tatry	4	-4.58032	10	2018	12.6	7.8
A4	Alpine	Aigen	Tatry	4	-4.90206	10	2018	12.6	7.8
A4	Alpine	Aigen	Tatry	4	-4.42789	10	2018	12.6	7.8
A4	Alpine	Aigen	Tatry	4	-5.03758	10	2018	12.6	7.8
A4	Alpine	Aigen	Tatry	4	-4.45639	10	2018	12.6	7.8
A4	Alpine	Aigen	Tatry	4	-4.68907	10	2018	12.6	7.8
A4	Alpine	Aigen	Tatry	4	-4.31785	10	2018	12.6	7.8
A4	Alpine	Aigen	Tatry	4	-4.49658	10	2018	12.6	7.8
A4	Alpine	Aigen	Tatry	4	-4.43882	10	2018	12.6	7.8
A4	Alpine	Aigen	Tatry	4	-4.491	10	2018	12.6	7.8
A4	Alpine	Aigen	Tatry	4	-4.66093	10	2018	12.6	7.8
A4	Alpine	Aigen	Tatry	4	-4.93129	10	2018	12.6	7.8
A4	Alpine	Aigen	Tatry	4	-4.33722	10	2018	12.6	7.8
A4	Alpine	Aigen	Tatry	4	-5.23246	10	2018	12.6	7.8
A4	Alpine	Aigen	Tatry	4	-4.58669	10	2018	12.6	7.8
A4	Alpine	Aigen	Tatry	4	-4.87545	10	2018	12.6	7.8
A4	Alpine	Aigen	Tatry	4	-5.24471	10	2018	12.6	7.8
A4	Alpine	Aigen	Tatry	4	-4.49334	10	2018	12.6	7.8
A4	Alpine	Aigen	Tatry	4	-4.82181	10	2018	12.6	7.8
A4	Alpine	Aigen	Tatry	4	-4.44059	10	2018	12.6	7.8
A4	Alpine	Aigen	Tatry	4	-4.73513	10	2018	12.6	7.8
A4	Alpine	Aigen	Tatry	4	-4.43628	10	2018	12.6	7.8
A4	Alpine	Aigen	Tatry	4	-4.98354	10	2018	12.6	7.8
A4	Alpine	Aigen	Tatry	4	-5.05755	10	2018	12.6	7.8
A4	Alpine	Aigen	Tatry	4	-4.52709	10	2018	12.6	7.8
A4	Alpine	Aigen	Tatry	4	-4.8036	10	2018	12.6	7.8
A4	Alpine	Aigen	Tatry	4	-4.48691	10	2018	12.6	7.8
A4	Alpine	Aigen	Tatry	4	-4.64606	10	2018	12.6	7.8
A4	Alpine	Aigen	Tatry	4	-5.13828	10	2018	12.6	7.8
A4	Alpine	Aigen	Tatry	4	-5.20509	10	2018	12.6	7.8
A4	Alpine	Aigen	Tatry	4	-4.86643	10	2018	12.6	7.8
A4	Alpine	Aigen	Tatry	4	-4.50421	10	2018	12.6	7.8
A4	Alpine	Aigen	Tatry	4	-5.13916	10	2018	12.6	7.8
A4	Alpine	Aigen	Tatry	4	-4.57315	10	2018	12.6	7.8
A4	Alpine	Aigen	Tatry	4	-4.28812	10	2018	12.6	7.8
A4	Alpine	Aigen	Tatry	4	-4.4234	10	2018	12.6	7.8
A4	Alpine	Aigen	Tatry	4	-4.6892	10	2018	12.6	7.8
A4	Alpine	Aigen	Tatry	4	-5.46757	10	2018	12.6	7.8
A4	Alpine	Aigen	Tatry	4	-4.93079	10	2018	12.6	7.8
A4	Alpine	Aigen	Tatry	4	-4.4718	10	2018	12.6	7.8
A4	Alpine	Aigen	Tatry	4	-5.22906	10	2018	12.6	7.8
A4	Alpine	Aigen	Tatry	4	-5.26195	10	2018	12.6	7.8
A4	Alpine	Aigen	Tatry	4	-4.56854	10	2018	12.6	7.8
A4	Alpine	Aigen	Tatry	4	-4.61948	10	2018	12.6	7.8
A4	Alpine	Aigen	Tatry	4	-5.08689	10	2018	12.6	7.8
A4	Alpine	Aigen	Tatry	4	-4.60824	10	2018	12.6	7.8
A4	Alpine	Aigen	Tatry	4	-4.48512	10	2018	12.6	7.8
A4	Alpine	Aigen	Tatry	4	-4.33717	10	2018	12.6	7.8
A4	Alpine	Aigen	Tatry	4	-4.7006	10	2018	12.6	7.8
A4	Alpine	Aigen	Tatry	4	-5.12171	10	2018	12.6	7.8
A4	Alpine	Aigen	Tatry	4	-4.68676	10	2018	12.6	7.8
A4	Alpine	Aigen	Tatry	4	-4.54898	10	2018	12.6	7.8
A4	Alpine	Aigen	Tatry	4	-4.63053	10	2018	12.6	7.8
A4	Alpine	Aigen	Tatry	4	-4.47731	10	2018	12.6	7.8
A4	Alpine	Aigen	Tatry	4	-4.79847	10	2018	12.6	7.8
A4	Alpine	Aigen	Tatry	4	-4.46663	10	2018	12.6	7.8
A4	Alpine	Aigen	Tatry	4	-4.57693	10	2018	12.6	7.8
A4	Alpine	Aigen	Tatry	4	-4.54568	10	2018	12.6	7.8
A4	Alpine	Aigen	Tatry	4	-5.39383	10	2018	12.6	7.8
A4	Alpine	Aigen	Tatry	4	-5.01949	10	2018	12.6	7.8
A4	Alpine	Aigen	Tatry	4	-4.67733	10	2018	12.6	7.8
A4	Alpine	Aigen	Tatry	4	-4.4421	10	2018	12.6	7.8
A4	Alpine	Aigen	Tatry	4	-5.17541	10	2018	12.6	7.8
A4	Alpine	Aigen	Tatry	4	-5.04141	10	2018	12.6	7.8
A4	Alpine	Aigen	Tatry	4	-4.86925	10	2018	12.6	7.8
A5	Alpine	Aigen	Fagaras	4	-3.10996	10	2018	12.6	7.8
A5	Alpine	Aigen	Fagaras	4	-3.66725	10	2018	12.6	7.8
A5	Alpine	Aigen	Fagaras	4	-3.46991	10	2018	12.6	7.8
A5	Alpine	Aigen	Fagaras	4	-3.43464	10	2018	12.6	7.8
A5	Alpine	Aigen	Fagaras	4	-2.24125	10	2018	12.6	7.8
A5	Alpine	Aigen	Fagaras	4	-3.5171	10	2018	12.6	7.8
A5	Alpine	Aigen	Fagaras	4	-3.55259	10	2018	12.6	7.8
A5	Alpine	Aigen	Fagaras	4	-3.47536	10	2018	12.6	7.8
A5	Alpine	Aigen	Fagaras	4	-3.42506	10	2018	12.6	7.8
A5	Alpine	Aigen	Fagaras	4	-2.99579	10	2018	12.6	7.8
A5	Alpine	Aigen	Fagaras	4	-3.74259	10	2018	12.6	7.8
A5	Alpine	Aigen	Fagaras	4	-2.92311	10	2018	12.6	7.8
A5	Alpine	Aigen	Fagaras	4	-2.1112	10	2018	12.6	7.8
A5	Alpine	Aigen	Fagaras	4	-2.99697	10	2018	12.6	7.8
A5	Alpine	Aigen	Fagaras	4	-2.73449	10	2018	12.6	7.8
A5	Alpine	Aigen	Fagaras	4	-3.58017	10	2018	12.6	7.8
A5	Alpine	Aigen	Fagaras	4	-3.38237	10	2018	12.6	7.8
A5	Alpine	Aigen	Fagaras	4	-3.40104	10	2018	12.6	7.8
A5	Alpine	Aigen	Fagaras	4	-3.42821	10	2018	12.6	7.8
A5	Alpine	Aigen	Fagaras	4	-3.12004	10	2018	12.6	7.8
A5	Alpine	Aigen	Fagaras	4	-2.90057	10	2018	12.6	7.8
A5	Alpine	Aigen	Fagaras	4	-3.01336	10	2018	12.6	7.8
A5	Alpine	Aigen	Fagaras	4	-3.00549	10	2018	12.6	7.8
A5	Alpine	Aigen	Fagaras	4	-3.41107	10	2018	12.6	7.8
A5	Alpine	Aigen	Fagaras	4	-3.45312	10	2018	12.6	7.8
A5	Alpine	Aigen	Fagaras	4	-3.37528	10	2018	12.6	7.8
A5	Alpine	Aigen	Fagaras	4	-2.94123	10	2018	12.6	7.8
A5	Alpine	Aigen	Fagaras	4	-3.74966	10	2018	12.6	7.8
A5	Alpine	Aigen	Fagaras	4	-2.7406	10	2018	12.6	7.8
A5	Alpine	Aigen	Fagaras	4	-2.20939	10	2018	12.6	7.8
A5	Alpine	Aigen	Fagaras	4	-3.69193	10	2018	12.6	7.8
A5	Alpine	Aigen	Fagaras	4	-3.40757	10	2018	12.6	7.8
A5	Alpine	Aigen	Fagaras	4	-2.73482	10	2018	12.6	7.8
A5	Alpine	Aigen	Fagaras	4	-3.64665	10	2018	12.6	7.8
A5	Alpine	Aigen	Fagaras	4	-3.12087	10	2018	12.6	7.8
A5	Alpine	Aigen	Fagaras	4	-2.90813	10	2018	12.6	7.8
A5	Alpine	Aigen	Fagaras	4	-3.51575	10	2018	12.6	7.8
A5	Alpine	Aigen	Fagaras	4	-3.10935	10	2018	12.6	7.8
A5	Alpine	Aigen	Fagaras	4	-3.33946	10	2018	12.6	7.8
A5	Alpine	Aigen	Fagaras	4	-3.40271	10	2018	12.6	7.8
A5	Alpine	Aigen	Fagaras	4	-2.87811	10	2018	12.6	7.8
A5	Alpine	Aigen	Fagaras	4	-3.73652	10	2018	12.6	7.8
A5	Alpine	Aigen	Fagaras	4	-2.88282	10	2018	12.6	7.8
A5	Alpine	Aigen	Fagaras	4	-3.4228	10	2018	12.6	7.8
A5	Alpine	Aigen	Fagaras	4	-3	10	2018	12.6	7.8
A5	Alpine	Aigen	Fagaras	4	-3.38109	10	2018	12.6	7.8
A5	Alpine	Aigen	Fagaras	4	-3.50976	10	2018	12.6	7.8
A5	Alpine	Aigen	Fagaras	4	-3.62022	10	2018	12.6	7.8
A5	Alpine	Aigen	Fagaras	4	-3.45659	10	2018	12.6	7.8
A5	Alpine	Aigen	Fagaras	4	-2.91346	10	2018	12.6	7.8
A5	Alpine	Aigen	Fagaras	4	-3.68397	10	2018	12.6	7.8
A5	Alpine	Aigen	Fagaras	4	-3.70223	10	2018	12.6	7.8
A5	Alpine	Aigen	Fagaras	4	-3.46441	10	2018	12.6	7.8
A5	Alpine	Aigen	Fagaras	4	-3.37388	10	2018	12.6	7.8
A5	Alpine	Aigen	Fagaras	4	-2.06826	10	2018	12.6	7.8
A5	Alpine	Aigen	Fagaras	4	-2.31303	10	2018	12.6	7.8
A5	Alpine	Aigen	Fagaras	4	-3.41876	10	2018	12.6	7.8
A5	Alpine	Aigen	Fagaras	4	-3.37749	10	2018	12.6	7.8
A5	Alpine	Aigen	Fagaras	4	-3.10199	10	2018	12.6	7.8
A5	Alpine	Aigen	Fagaras	4	-2.95927	10	2018	12.6	7.8
A5	Alpine	Aigen	Fagaras	4	-3.4171	10	2018	12.6	7.8
A5	Alpine	Aigen	Fagaras	4	-3.74162	10	2018	12.6	7.8
A5	Alpine	Aigen	Fagaras	4	-3.43583	10	2018	12.6	7.8
A5	Alpine	Aigen	Fagaras	4	-3.40087	10	2018	12.6	7.8
A5	Alpine	Aigen	Fagaras	4	-2.92825	10	2018	12.6	7.8
A5	Alpine	Aigen	Fagaras	4	-3.01131	10	2018	12.6	7.8
A5	Alpine	Aigen	Fagaras	4	-3.41219	10	2018	12.6	7.8
A5	Alpine	Aigen	Fagaras	4	-3.35555	10	2018	12.6	7.8
A5	Alpine	Aigen	Fagaras	4	-3.57632	10	2018	12.6	7.8
A5	Alpine	Aigen	Fagaras	4	-3.00352	10	2018	12.6	7.8
A5	Alpine	Aigen	Fagaras	4	-3.11046	10	2018	12.6	7.8
A5	Alpine	Aigen	Fagaras	4	-3.38404	10	2018	12.6	7.8
A5	Alpine	Aigen	Fagaras	4	-3.38104	10	2018	12.6	7.8
A5	Alpine	Aigen	Fagaras	4	-3.43328	10	2018	12.6	7.8
A5	Alpine	Aigen	Fagaras	4	-2.7917	10	2018	12.6	7.8
A5	Alpine	Aigen	Fagaras	4	-3.14771	10	2018	12.6	7.8
A5	Alpine	Aigen	Fagaras	4	-2.38643	10	2018	12.6	7.8
A5	Alpine	Aigen	Fagaras	4	-3.40662	10	2018	12.6	7.8
A5	Alpine	Aigen	Fagaras	4	-3.47344	10	2018	12.6	7.8
A5	Alpine	Aigen	Fagaras	4	-3.42276	10	2018	12.6	7.8
A5	Alpine	Aigen	Fagaras	4	-3.13762	10	2018	12.6	7.8
A5	Alpine	Aigen	Fagaras	4	-2.77479	10	2018	12.6	7.8
A5	Alpine	Aigen	Fagaras	4	-3.1046	10	2018	12.6	7.8
A5	Alpine	Aigen	Fagaras	4	-3.44869	10	2018	12.6	7.8
A5	Alpine	Aigen	Fagaras	4	-2.76612	10	2018	12.6	7.8
A5	Alpine	Aigen	Fagaras	4	-3.71425	10	2018	12.6	7.8
A5	Alpine	Aigen	Fagaras	4	-2.76398	10	2018	12.6	7.8
A5	Alpine	Aigen	Fagaras	4	-3.1448	10	2018	12.6	7.8
A5	Alpine	Aigen	Fagaras	4	-2.09482	10	2018	12.6	7.8
A5	Alpine	Aigen	Fagaras	4	-3.72216	10	2018	12.6	7.8
A5	Alpine	Aigen	Fagaras	4	-3.53137	10	2018	12.6	7.8
A5	Alpine	Aigen	Fagaras	4	-3.39614	10	2018	12.6	7.8
A5	Alpine	Aigen	Fagaras	4	-2.90634	10	2018	12.6	7.8
A5	Alpine	Aigen	Fagaras	4	-3.11733	10	2018	12.6	7.8
A5	Alpine	Aigen	Fagaras	4	-3.73497	10	2018	12.6	7.8
A5	Alpine	Aigen	Fagaras	4	-2.89226	10	2018	12.6	7.8
A5	Alpine	Aigen	Fagaras	4	-3.48103	10	2018	12.6	7.8
A5	Alpine	Aigen	Fagaras	4	-3.00804	10	2018	12.6	7.8
A5	Alpine	Aigen	Fagaras	4	-3.45119	10	2018	12.6	7.8
A5	Alpine	Aigen	Fagaras	4	-3.43979	10	2018	12.6	7.8
A6	Alpine	Aigen	Fagaras	4	-3.57391	10	2018	12.6	7.8
A6	Alpine	Aigen	Fagaras	4	-3.81612	10	2018	12.6	7.8
A6	Alpine	Aigen	Fagaras	4	-3.41548	10	2018	12.6	7.8
A6	Alpine	Aigen	Fagaras	4	-3.39764	10	2018	12.6	7.8
A6	Alpine	Aigen	Fagaras	4	-3.40596	10	2018	12.6	7.8
A6	Alpine	Aigen	Fagaras	4	-3.95038	10	2018	12.6	7.8
A6	Alpine	Aigen	Fagaras	4	-4.50073	10	2018	12.6	7.8
A6	Alpine	Aigen	Fagaras	4	-4.20692	10	2018	12.6	7.8
A6	Alpine	Aigen	Fagaras	4	-3.37711	10	2018	12.6	7.8
A6	Alpine	Aigen	Fagaras	4	-3.7474	10	2018	12.6	7.8
A6	Alpine	Aigen	Fagaras	4	-3.99272	10	2018	12.6	7.8
A6	Alpine	Aigen	Fagaras	4	-3.41189	10	2018	12.6	7.8
A6	Alpine	Aigen	Fagaras	4	-3.92592	10	2018	12.6	7.8
A6	Alpine	Aigen	Fagaras	4	-4.68988	10	2018	12.6	7.8
A6	Alpine	Aigen	Fagaras	4	-4.52003	10	2018	12.6	7.8
A6	Alpine	Aigen	Fagaras	4	-4.64314	10	2018	12.6	7.8
A6	Alpine	Aigen	Fagaras	4	-3.65771	10	2018	12.6	7.8
A6	Alpine	Aigen	Fagaras	4	-4.03484	10	2018	12.6	7.8
A6	Alpine	Aigen	Fagaras	4	-4.08954	10	2018	12.6	7.8
A6	Alpine	Aigen	Fagaras	4	-4.18187	10	2018	12.6	7.8
A6	Alpine	Aigen	Fagaras	4	-3.93841	10	2018	12.6	7.8
A6	Alpine	Aigen	Fagaras	4	-3.37913	10	2018	12.6	7.8
A6	Alpine	Aigen	Fagaras	4	-3.6047	10	2018	12.6	7.8
A6	Alpine	Aigen	Fagaras	4	-4.0946	10	2018	12.6	7.8
A6	Alpine	Aigen	Fagaras	4	-3.41828	10	2018	12.6	7.8
A6	Alpine	Aigen	Fagaras	4	-4.55737	10	2018	12.6	7.8
A6	Alpine	Aigen	Fagaras	4	-3.97166	10	2018	12.6	7.8
A6	Alpine	Aigen	Fagaras	4	-3.97459	10	2018	12.6	7.8
A6	Alpine	Aigen	Fagaras	4	-3.79752	10	2018	12.6	7.8
A6	Alpine	Aigen	Fagaras	4	-4.55679	10	2018	12.6	7.8
A6	Alpine	Aigen	Fagaras	4	-4.53663	10	2018	12.6	7.8
A6	Alpine	Aigen	Fagaras	4	-3.40704	10	2018	12.6	7.8
A6	Alpine	Aigen	Fagaras	4	-3.57487	10	2018	12.6	7.8
A6	Alpine	Aigen	Fagaras	4	-3.34195	10	2018	12.6	7.8
A6	Alpine	Aigen	Fagaras	4	-4.15215	10	2018	12.6	7.8
A6	Alpine	Aigen	Fagaras	4	-3.44371	10	2018	12.6	7.8
A6	Alpine	Aigen	Fagaras	4	-3.25826	10	2018	12.6	7.8
A6	Alpine	Aigen	Fagaras	4	-3.38917	10	2018	12.6	7.8
A6	Alpine	Aigen	Fagaras	4	-3.3937	10	2018	12.6	7.8
A6	Alpine	Aigen	Fagaras	4	-3.79663	10	2018	12.6	7.8
A6	Alpine	Aigen	Fagaras	4	-3.8458	10	2018	12.6	7.8
A6	Alpine	Aigen	Fagaras	4	-4.48095	10	2018	12.6	7.8
A6	Alpine	Aigen	Fagaras	4	-3.14194	10	2018	12.6	7.8
A6	Alpine	Aigen	Fagaras	4	-3.44941	10	2018	12.6	7.8
A6	Alpine	Aigen	Fagaras	4	-4.16111	10	2018	12.6	7.8
A6	Alpine	Aigen	Fagaras	4	-4.6385	10	2018	12.6	7.8
A6	Alpine	Aigen	Fagaras	4	-4.14012	10	2018	12.6	7.8
A6	Alpine	Aigen	Fagaras	4	-3.34004	10	2018	12.6	7.8
A6	Alpine	Aigen	Fagaras	4	-3.60806	10	2018	12.6	7.8
A6	Alpine	Aigen	Fagaras	4	-4.66635	10	2018	12.6	7.8
A6	Alpine	Aigen	Fagaras	4	-3.37949	10	2018	12.6	7.8
A6	Alpine	Aigen	Fagaras	4	-3.96822	10	2018	12.6	7.8
A6	Alpine	Aigen	Fagaras	4	-3.55041	10	2018	12.6	7.8
A6	Alpine	Aigen	Fagaras	4	-3.43301	10	2018	12.6	7.8
A6	Alpine	Aigen	Fagaras	4	-4.01989	10	2018	12.6	7.8
A6	Alpine	Aigen	Fagaras	4	-4.56028	10	2018	12.6	7.8
A6	Alpine	Aigen	Fagaras	4	-4.66616	10	2018	12.6	7.8
A6	Alpine	Aigen	Fagaras	4	-4.78009	10	2018	12.6	7.8
A6	Alpine	Aigen	Fagaras	4	-3.40935	10	2018	12.6	7.8
A6	Alpine	Aigen	Fagaras	4	-4.57642	10	2018	12.6	7.8
A6	Alpine	Aigen	Fagaras	4	-3.5389	10	2018	12.6	7.8
A6	Alpine	Aigen	Fagaras	4	-3.90015	10	2018	12.6	7.8
A6	Alpine	Aigen	Fagaras	4	-3.4118	10	2018	12.6	7.8
A6	Alpine	Aigen	Fagaras	4	-3.97611	10	2018	12.6	7.8
A6	Alpine	Aigen	Fagaras	4	-4.17806	10	2018	12.6	7.8
A6	Alpine	Aigen	Fagaras	4	-3.40343	10	2018	12.6	7.8
A6	Alpine	Aigen	Fagaras	4	-3.42839	10	2018	12.6	7.8
A6	Alpine	Aigen	Fagaras	4	-3.97343	10	2018	12.6	7.8
A6	Alpine	Aigen	Fagaras	4	-3.33158	10	2018	12.6	7.8
A6	Alpine	Aigen	Fagaras	4	-3.39881	10	2018	12.6	7.8
A6	Alpine	Aigen	Fagaras	4	-4.54677	10	2018	12.6	7.8
A6	Alpine	Aigen	Fagaras	4	-3.57774	10	2018	12.6	7.8
A6	Alpine	Aigen	Fagaras	4	-3.50407	10	2018	12.6	7.8
A6	Alpine	Aigen	Fagaras	4	-4.5855	10	2018	12.6	7.8
A6	Alpine	Aigen	Fagaras	4	-4.48328	10	2018	12.6	7.8
A6	Alpine	Aigen	Fagaras	4	-3.97962	10	2018	12.6	7.8
A6	Alpine	Aigen	Fagaras	4	-4.64562	10	2018	12.6	7.8
A6	Alpine	Aigen	Fagaras	4	-4.72395	10	2018	12.6	7.8
A6	Alpine	Aigen	Fagaras	4	-4.66232	10	2018	12.6	7.8
A6	Alpine	Aigen	Fagaras	4	-3.94237	10	2018	12.6	7.8
A6	Alpine	Aigen	Fagaras	4	-4.00068	10	2018	12.6	7.8
A6	Alpine	Aigen	Fagaras	4	-4.75334	10	2018	12.6	7.8
A6	Alpine	Aigen	Fagaras	4	-3.79129	10	2018	12.6	7.8
A6	Alpine	Aigen	Fagaras	4	-4.53013	10	2018	12.6	7.8
A6	Alpine	Aigen	Fagaras	4	-4.04212	10	2018	12.6	7.8
A6	Alpine	Aigen	Fagaras	4	-4.02218	10	2018	12.6	7.8
A6	Alpine	Aigen	Fagaras	4	-3.56132	10	2018	12.6	7.8
A6	Alpine	Aigen	Fagaras	4	-4.55947	10	2018	12.6	7.8
A6	Alpine	Aigen	Fagaras	4	-3.59016	10	2018	12.6	7.8
A6	Alpine	Aigen	Fagaras	4	-4.20762	10	2018	12.6	7.8
A6	Alpine	Aigen	Fagaras	4	-4.07666	10	2018	12.6	7.8
A6	Alpine	Aigen	Fagaras	4	-4.13861	10	2018	12.6	7.8
A6	Alpine	Aigen	Fagaras	4	-4.06104	10	2018	12.6	7.8
A6	Alpine	Aigen	Fagaras	4	-4.02268	10	2018	12.6	7.8
A6	Alpine	Aigen	Fagaras	4	-3.43976	10	2018	12.6	7.8
A6	Alpine	Aigen	Fagaras	4	-3.76536	10	2018	12.6	7.8
A6	Alpine	Aigen	Fagaras	4	-3.99204	10	2018	12.6	7.8
A6	Alpine	Aigen	Fagaras	4	-3.90986	10	2018	12.6	7.8
A6	Alpine	Aigen	Fagaras	4	-3.41465	10	2018	12.6	7.8
A6	Alpine	Aigen	Fagaras	4	-3.68146	10	2018	12.6	7.8
A7	Alpine	Aigen	Niedere Tauern	4	-2.56493	10	2018	12.6	7.8
A7	Alpine	Aigen	Niedere Tauern	4	-2.02944	10	2018	12.6	7.8
A7	Alpine	Aigen	Niedere Tauern	4	-2.18704	10	2018	12.6	7.8
A7	Alpine	Aigen	Niedere Tauern	4	-2.10374	10	2018	12.6	7.8
A7	Alpine	Aigen	Niedere Tauern	4	-2.63025	10	2018	12.6	7.8
A7	Alpine	Aigen	Niedere Tauern	4	-0.705465	10	2018	12.6	7.8
A7	Alpine	Aigen	Niedere Tauern	4	-2.63208	10	2018	12.6	7.8
A7	Alpine	Aigen	Niedere Tauern	4	-2.01888	10	2018	12.6	7.8
A7	Alpine	Aigen	Niedere Tauern	4	-2.17875	10	2018	12.6	7.8
A7	Alpine	Aigen	Niedere Tauern	4	-2.62663	10	2018	12.6	7.8
A7	Alpine	Aigen	Niedere Tauern	4	-2.01719	10	2018	12.6	7.8
A7	Alpine	Aigen	Niedere Tauern	4	-2.62197	10	2018	12.6	7.8
A7	Alpine	Aigen	Niedere Tauern	4	-2.62197	10	2018	12.6	7.8
A7	Alpine	Aigen	Niedere Tauern	4	-0.78596	10	2018	12.6	7.8
A7	Alpine	Aigen	Niedere Tauern	4	-0.705564	10	2018	12.6	7.8
A7	Alpine	Aigen	Niedere Tauern	4	-2.62978	10	2018	12.6	7.8
A7	Alpine	Aigen	Niedere Tauern	4	-2.6009	10	2018	12.6	7.8
A7	Alpine	Aigen	Niedere Tauern	4	-3.20875	10	2018	12.6	7.8
A7	Alpine	Aigen	Niedere Tauern	4	-2.58267	10	2018	12.6	7.8
A7	Alpine	Aigen	Niedere Tauern	4	-2.11267	10	2018	12.6	7.8
A7	Alpine	Aigen	Niedere Tauern	4	-2.1112	10	2018	12.6	7.8
A7	Alpine	Aigen	Niedere Tauern	4	-2.58695	10	2018	12.6	7.8
A7	Alpine	Aigen	Niedere Tauern	4	-0.753296	10	2018	12.6	7.8
A7	Alpine	Aigen	Niedere Tauern	4	-2.1204	10	2018	12.6	7.8
A7	Alpine	Aigen	Niedere Tauern	4	-2.6808	10	2018	12.6	7.8
A7	Alpine	Aigen	Niedere Tauern	4	-2.04653	10	2018	12.6	7.8
A7	Alpine	Aigen	Niedere Tauern	4	-2.1237	10	2018	12.6	7.8
A7	Alpine	Aigen	Niedere Tauern	4	-2.13749	10	2018	12.6	7.8
A7	Alpine	Aigen	Niedere Tauern	4	-2.01115	10	2018	12.6	7.8
A7	Alpine	Aigen	Niedere Tauern	4	-2.15314	10	2018	12.6	7.8
A7	Alpine	Aigen	Niedere Tauern	4	-0.78175	10	2018	12.6	7.8
A7	Alpine	Aigen	Niedere Tauern	4	-2.15096	10	2018	12.6	7.8
A7	Alpine	Aigen	Niedere Tauern	4	-3.20881	10	2018	12.6	7.8
A7	Alpine	Aigen	Niedere Tauern	4	-2.70813	10	2018	12.6	7.8
A7	Alpine	Aigen	Niedere Tauern	4	-2.63025	10	2018	12.6	7.8
A7	Alpine	Aigen	Niedere Tauern	4	-2.64868	10	2018	12.6	7.8
A7	Alpine	Aigen	Niedere Tauern	4	-2.56828	10	2018	12.6	7.8
A7	Alpine	Aigen	Niedere Tauern	4	-2.70845	10	2018	12.6	7.8
A7	Alpine	Aigen	Niedere Tauern	4	-0.767121	10	2018	12.6	7.8
A7	Alpine	Aigen	Niedere Tauern	4	-2.55872	10	2018	12.6	7.8
A7	Alpine	Aigen	Niedere Tauern	4	-0.758934	10	2018	12.6	7.8
A7	Alpine	Aigen	Niedere Tauern	4	-2.02901	10	2018	12.6	7.8
A7	Alpine	Aigen	Niedere Tauern	4	NA	10	2018	12.6	7.8
A7	Alpine	Aigen	Niedere Tauern	4	-2.20522	10	2018	12.6	7.8
A7	Alpine	Aigen	Niedere Tauern	4	-0.723905	10	2018	12.6	7.8
A7	Alpine	Aigen	Niedere Tauern	4	-2.19824	10	2018	12.6	7.8
A7	Alpine	Aigen	Niedere Tauern	4	-0.746953	10	2018	12.6	7.8
A7	Alpine	Aigen	Niedere Tauern	4	-2.01627	10	2018	12.6	7.8
A7	Alpine	Aigen	Niedere Tauern	4	-2.10374	10	2018	12.6	7.8
A7	Alpine	Aigen	Niedere Tauern	4	-2.6465	10	2018	12.6	7.8
A7	Alpine	Aigen	Niedere Tauern	4	-1.98947	10	2018	12.6	7.8
A7	Alpine	Aigen	Niedere Tauern	4	-2.62721	10	2018	12.6	7.8
A7	Alpine	Aigen	Niedere Tauern	4	-2.09724	10	2018	12.6	7.8
A7	Alpine	Aigen	Niedere Tauern	4	-2.6305	10	2018	12.6	7.8
A7	Alpine	Aigen	Niedere Tauern	4	-2.13869	10	2018	12.6	7.8
A7	Alpine	Aigen	Niedere Tauern	4	-2.13767	10	2018	12.6	7.8
A7	Alpine	Aigen	Niedere Tauern	4	-2.60251	10	2018	12.6	7.8
A7	Alpine	Aigen	Niedere Tauern	4	-2.02786	10	2018	12.6	7.8
A7	Alpine	Aigen	Niedere Tauern	4	-3.19607	10	2018	12.6	7.8
A7	Alpine	Aigen	Niedere Tauern	4	-2.56641	10	2018	12.6	7.8
A7	Alpine	Aigen	Niedere Tauern	4	NA	10	2018	12.6	7.8
A7	Alpine	Aigen	Niedere Tauern	4	-2.19632	10	2018	12.6	7.8
A7	Alpine	Aigen	Niedere Tauern	4	-0.734846	10	2018	12.6	7.8
A7	Alpine	Aigen	Niedere Tauern	4	-2.07844	10	2018	12.6	7.8
A7	Alpine	Aigen	Niedere Tauern	4	-2.02722	10	2018	12.6	7.8
A7	Alpine	Aigen	Niedere Tauern	4	-2.07304	10	2018	12.6	7.8
A7	Alpine	Aigen	Niedere Tauern	4	-2.06146	10	2018	12.6	7.8
A7	Alpine	Aigen	Niedere Tauern	4	-2.71611	10	2018	12.6	7.8
A7	Alpine	Aigen	Niedere Tauern	4	-2.05207	10	2018	12.6	7.8
A7	Alpine	Aigen	Niedere Tauern	4	-2.07766	10	2018	12.6	7.8
A7	Alpine	Aigen	Niedere Tauern	4	-2.62924	10	2018	12.6	7.8
A7	Alpine	Aigen	Niedere Tauern	4	-2.19783	10	2018	12.6	7.8
A7	Alpine	Aigen	Niedere Tauern	4	-0.740219	10	2018	12.6	7.8
A7	Alpine	Aigen	Niedere Tauern	4	-2.57603	10	2018	12.6	7.8
A7	Alpine	Aigen	Niedere Tauern	4	-2.0635	10	2018	12.6	7.8
A7	Alpine	Aigen	Niedere Tauern	4	-2.03936	10	2018	12.6	7.8
A7	Alpine	Aigen	Niedere Tauern	4	-2.10013	10	2018	12.6	7.8
A7	Alpine	Aigen	Niedere Tauern	4	-2.15143	10	2018	12.6	7.8
A7	Alpine	Aigen	Niedere Tauern	4	-2.5851	10	2018	12.6	7.8
A7	Alpine	Aigen	Niedere Tauern	4	-0.747624	10	2018	12.6	7.8
A7	Alpine	Aigen	Niedere Tauern	4	-2.04353	10	2018	12.6	7.8
A7	Alpine	Aigen	Niedere Tauern	4	-0.767121	10	2018	12.6	7.8
A7	Alpine	Aigen	Niedere Tauern	4	-0.766983	10	2018	12.6	7.8
A7	Alpine	Aigen	Niedere Tauern	4	-2.58243	10	2018	12.6	7.8
A7	Alpine	Aigen	Niedere Tauern	4	-2.14019	10	2018	12.6	7.8
A7	Alpine	Aigen	Niedere Tauern	4	-2.71629	10	2018	12.6	7.8
A7	Alpine	Aigen	Niedere Tauern	4	-0.720063	10	2018	12.6	7.8
A7	Alpine	Aigen	Niedere Tauern	4	-0.773923	10	2018	12.6	7.8
A7	Alpine	Aigen	Niedere Tauern	4	-0.760897	10	2018	12.6	7.8
A7	Alpine	Aigen	Niedere Tauern	4	-2.10333	10	2018	12.6	7.8
A7	Alpine	Aigen	Niedere Tauern	4	-2.1537	10	2018	12.6	7.8
A7	Alpine	Aigen	Niedere Tauern	4	-0.752079	10	2018	12.6	7.8
A7	Alpine	Aigen	Niedere Tauern	4	-3.20565	10	2018	12.6	7.8
A7	Alpine	Aigen	Niedere Tauern	4	-2.10832	10	2018	12.6	7.8
A7	Alpine	Aigen	Niedere Tauern	4	-2.62064	10	2018	12.6	7.8
A7	Alpine	Aigen	Niedere Tauern	4	-2.09892	10	2018	12.6	7.8
A7	Alpine	Aigen	Niedere Tauern	4	-2.58243	10	2018	12.6	7.8
A7	Alpine	Aigen	Niedere Tauern	4	-1.99064	10	2018	12.6	7.8
A7	Alpine	Aigen	Niedere Tauern	4	-1.967	10	2018	12.6	7.8
A8	Alpine	Aigen	Niedere Tauern	4	-1.4061	10	2018	12.6	7.8
A8	Alpine	Aigen	Niedere Tauern	4	-2.02065	10	2018	12.6	7.8
A8	Alpine	Aigen	Niedere Tauern	4	-2.09743	10	2018	12.6	7.8
A8	Alpine	Aigen	Niedere Tauern	4	-2.05829	10	2018	12.6	7.8
A8	Alpine	Aigen	Niedere Tauern	4	-2.75054	10	2018	12.6	7.8
A8	Alpine	Aigen	Niedere Tauern	4	-2.96808	10	2018	12.6	7.8
A8	Alpine	Aigen	Niedere Tauern	4	-2.07939	10	2018	12.6	7.8
A8	Alpine	Aigen	Niedere Tauern	4	-2.00607	10	2018	12.6	7.8
A8	Alpine	Aigen	Niedere Tauern	4	-1.14463	10	2018	12.6	7.8
A8	Alpine	Aigen	Niedere Tauern	4	-1.73064	10	2018	12.6	7.8
A8	Alpine	Aigen	Niedere Tauern	4	-2.17964	10	2018	12.6	7.8
A8	Alpine	Aigen	Niedere Tauern	4	-2.45529	10	2018	12.6	7.8
A8	Alpine	Aigen	Niedere Tauern	4	-2.05894	10	2018	12.6	7.8
A8	Alpine	Aigen	Niedere Tauern	4	-2.16738	10	2018	12.6	7.8
A8	Alpine	Aigen	Niedere Tauern	4	-1.87246	10	2018	12.6	7.8
A8	Alpine	Aigen	Niedere Tauern	4	-2.36539	10	2018	12.6	7.8
A8	Alpine	Aigen	Niedere Tauern	4	-1.60382	10	2018	12.6	7.8
A8	Alpine	Aigen	Niedere Tauern	4	-1.75741	10	2018	12.6	7.8
A8	Alpine	Aigen	Niedere Tauern	4	-1.95766	10	2018	12.6	7.8
A8	Alpine	Aigen	Niedere Tauern	4	-2.09508	10	2018	12.6	7.8
A8	Alpine	Aigen	Niedere Tauern	4	-2.51996	10	2018	12.6	7.8
A8	Alpine	Aigen	Niedere Tauern	4	-1.27071	10	2018	12.6	7.8
A8	Alpine	Aigen	Niedere Tauern	4	-2.6678	10	2018	12.6	7.8
A8	Alpine	Aigen	Niedere Tauern	4	-2.60197	10	2018	12.6	7.8
A8	Alpine	Aigen	Niedere Tauern	4	-2.15217	10	2018	12.6	7.8
A8	Alpine	Aigen	Niedere Tauern	4	-2.37374	10	2018	12.6	7.8
A8	Alpine	Aigen	Niedere Tauern	4	-1.57682	10	2018	12.6	7.8
A8	Alpine	Aigen	Niedere Tauern	4	-1.86693	10	2018	12.6	7.8
A8	Alpine	Aigen	Niedere Tauern	4	-1.93208	10	2018	12.6	7.8
A8	Alpine	Aigen	Niedere Tauern	4	-2.28982	10	2018	12.6	7.8
A8	Alpine	Aigen	Niedere Tauern	4	-2.69059	10	2018	12.6	7.8
A8	Alpine	Aigen	Niedere Tauern	4	-2.44047	10	2018	12.6	7.8
A8	Alpine	Aigen	Niedere Tauern	4	-2.80334	10	2018	12.6	7.8
A8	Alpine	Aigen	Niedere Tauern	4	-1.94097	10	2018	12.6	7.8
A8	Alpine	Aigen	Niedere Tauern	4	-1.94018	10	2018	12.6	7.8
A8	Alpine	Aigen	Niedere Tauern	4	-2.14936	10	2018	12.6	7.8
A8	Alpine	Aigen	Niedere Tauern	4	-2.04615	10	2018	12.6	7.8
A8	Alpine	Aigen	Niedere Tauern	4	-2.26361	10	2018	12.6	7.8
A8	Alpine	Aigen	Niedere Tauern	4	-1.78961	10	2018	12.6	7.8
A8	Alpine	Aigen	Niedere Tauern	4	-1.83773	10	2018	12.6	7.8
A8	Alpine	Aigen	Niedere Tauern	4	-1.73018	10	2018	12.6	7.8
A8	Alpine	Aigen	Niedere Tauern	4	-2.43782	10	2018	12.6	7.8
A8	Alpine	Aigen	Niedere Tauern	4	-2.72227	10	2018	12.6	7.8
A8	Alpine	Aigen	Niedere Tauern	4	-1.9705	10	2018	12.6	7.8
A8	Alpine	Aigen	Niedere Tauern	4	-2.14657	10	2018	12.6	7.8
A8	Alpine	Aigen	Niedere Tauern	4	-2.44839	10	2018	12.6	7.8
A8	Alpine	Aigen	Niedere Tauern	4	-2.34878	10	2018	12.6	7.8
A8	Alpine	Aigen	Niedere Tauern	4	-1.55114	10	2018	12.6	7.8
A8	Alpine	Aigen	Niedere Tauern	4	-2.68027	10	2018	12.6	7.8
A8	Alpine	Aigen	Niedere Tauern	4	-1.70053	10	2018	12.6	7.8
A8	Alpine	Aigen	Niedere Tauern	4	-2.86622	10	2018	12.6	7.8
A8	Alpine	Aigen	Niedere Tauern	4	-1.22234	10	2018	12.6	7.8
A8	Alpine	Aigen	Niedere Tauern	4	-1.72137	10	2018	12.6	7.8
A8	Alpine	Aigen	Niedere Tauern	4	-2.4613	10	2018	12.6	7.8
A8	Alpine	Aigen	Niedere Tauern	4	-2.73449	10	2018	12.6	7.8
A8	Alpine	Aigen	Niedere Tauern	4	-1.886	10	2018	12.6	7.8
A8	Alpine	Aigen	Niedere Tauern	4	-2.34304	10	2018	12.6	7.8
A8	Alpine	Aigen	Niedere Tauern	4	-1.86965	10	2018	12.6	7.8
A8	Alpine	Aigen	Niedere Tauern	4	-2.15624	10	2018	12.6	7.8
A8	Alpine	Aigen	Niedere Tauern	4	-1.70953	10	2018	12.6	7.8
A8	Alpine	Aigen	Niedere Tauern	4	-1.84869	10	2018	12.6	7.8
A8	Alpine	Aigen	Niedere Tauern	4	-2.01296	10	2018	12.6	7.8
A8	Alpine	Aigen	Niedere Tauern	4	-1.65642	10	2018	12.6	7.8
A8	Alpine	Aigen	Niedere Tauern	4	-1.76913	10	2018	12.6	7.8
A8	Alpine	Aigen	Niedere Tauern	4	-1.7531	10	2018	12.6	7.8
A8	Alpine	Aigen	Niedere Tauern	4	-2.36904	10	2018	12.6	7.8
A8	Alpine	Aigen	Niedere Tauern	4	-2.67783	10	2018	12.6	7.8
A8	Alpine	Aigen	Niedere Tauern	4	-1.21497	10	2018	12.6	7.8
A8	Alpine	Aigen	Niedere Tauern	4	-2.82084	10	2018	12.6	7.8
A8	Alpine	Aigen	Niedere Tauern	4	-2.65087	10	2018	12.6	7.8
A8	Alpine	Aigen	Niedere Tauern	4	-2.0092	10	2018	12.6	7.8
A8	Alpine	Aigen	Niedere Tauern	4	-3.23584	10	2018	12.6	7.8
A8	Alpine	Aigen	Niedere Tauern	4	-2.14516	10	2018	12.6	7.8
A8	Alpine	Aigen	Niedere Tauern	4	-2.48316	10	2018	12.6	7.8
A8	Alpine	Aigen	Niedere Tauern	4	-1.82212	10	2018	12.6	7.8
A8	Alpine	Aigen	Niedere Tauern	4	-2.37322	10	2018	12.6	7.8
A8	Alpine	Aigen	Niedere Tauern	4	-2.32557	10	2018	12.6	7.8
A8	Alpine	Aigen	Niedere Tauern	4	-1.98486	10	2018	12.6	7.8
A8	Alpine	Aigen	Niedere Tauern	4	-1.78197	10	2018	12.6	7.8
A8	Alpine	Aigen	Niedere Tauern	4	-2.90009	10	2018	12.6	7.8
A8	Alpine	Aigen	Niedere Tauern	4	-1.572	10	2018	12.6	7.8
A8	Alpine	Aigen	Niedere Tauern	4	-1.80805	10	2018	12.6	7.8
A8	Alpine	Aigen	Niedere Tauern	4	-2.79435	10	2018	12.6	7.8
A8	Alpine	Aigen	Niedere Tauern	4	-2.05053	10	2018	12.6	7.8
A8	Alpine	Aigen	Niedere Tauern	4	-3.27091	10	2018	12.6	7.8
A8	Alpine	Aigen	Niedere Tauern	4	-2.14216	10	2018	12.6	7.8
A8	Alpine	Aigen	Niedere Tauern	4	-2.72369	10	2018	12.6	7.8
A8	Alpine	Aigen	Niedere Tauern	4	-3.19765	10	2018	12.6	7.8
A8	Alpine	Aigen	Niedere Tauern	4	-2.15619	10	2018	12.6	7.8
A8	Alpine	Aigen	Niedere Tauern	4	-1.63682	10	2018	12.6	7.8
A8	Alpine	Aigen	Niedere Tauern	4	-1.67149	10	2018	12.6	7.8
A8	Alpine	Aigen	Niedere Tauern	4	-2.69293	10	2018	12.6	7.8
A8	Alpine	Aigen	Niedere Tauern	4	-1.52497	10	2018	12.6	7.8
A8	Alpine	Aigen	Niedere Tauern	4	-1.96148	10	2018	12.6	7.8
A8	Alpine	Aigen	Niedere Tauern	4	-2.15026	10	2018	12.6	7.8
A8	Alpine	Aigen	Niedere Tauern	4	-2.19853	10	2018	12.6	7.8
A8	Alpine	Aigen	Niedere Tauern	4	-2.21181	10	2018	12.6	7.8
A8	Alpine	Aigen	Niedere Tauern	4	-2.96848	10	2018	12.6	7.8
A8	Alpine	Aigen	Niedere Tauern	4	-1.97758	10	2018	12.6	7.8
A8	Alpine	Aigen	Niedere Tauern	4	-2.00997	10	2018	12.6	7.8
F1	Foothill	Aigen	Tatry	2	-4.69714	10	2018	12.6	7.8
F1	Foothill	Aigen	Tatry	2	-4.93916	10	2018	12.6	7.8
F1	Foothill	Aigen	Tatry	2	-3.71175	10	2018	12.6	7.8
F1	Foothill	Aigen	Tatry	2	-6.25735	10	2018	12.6	7.8
F1	Foothill	Aigen	Tatry	2	-5.81144	10	2018	12.6	7.8
F1	Foothill	Aigen	Tatry	2	-4.6	10	2018	12.6	7.8
F1	Foothill	Aigen	Tatry	2	-4.2376	10	2018	12.6	7.8
F1	Foothill	Aigen	Tatry	2	-4.04759	10	2018	12.6	7.8
F1	Foothill	Aigen	Tatry	2	-4.06545	10	2018	12.6	7.8
F1	Foothill	Aigen	Tatry	2	-4.64041	10	2018	12.6	7.8
F1	Foothill	Aigen	Tatry	2	-6.59527	10	2018	12.6	7.8
F1	Foothill	Aigen	Tatry	2	-4.94658	10	2018	12.6	7.8
F1	Foothill	Aigen	Tatry	2	-4.10739	10	2018	12.6	7.8
F1	Foothill	Aigen	Tatry	2	-5.75292	10	2018	12.6	7.8
F1	Foothill	Aigen	Tatry	2	-4.56283	10	2018	12.6	7.8
F1	Foothill	Aigen	Tatry	2	-4.18418	10	2018	12.6	7.8
F1	Foothill	Aigen	Tatry	2	-4.92749	10	2018	12.6	7.8
F1	Foothill	Aigen	Tatry	2	-4.37527	10	2018	12.6	7.8
F1	Foothill	Aigen	Tatry	2	-6.62759	10	2018	12.6	7.8
F1	Foothill	Aigen	Tatry	2	-5.84173	10	2018	12.6	7.8
F1	Foothill	Aigen	Tatry	2	-3.30096	10	2018	12.6	7.8
F1	Foothill	Aigen	Tatry	2	-5.39967	10	2018	12.6	7.8
F1	Foothill	Aigen	Tatry	2	-3.93332	10	2018	12.6	7.8
F1	Foothill	Aigen	Tatry	2	-4.28533	10	2018	12.6	7.8
F1	Foothill	Aigen	Tatry	2	-5.77838	10	2018	12.6	7.8
F1	Foothill	Aigen	Tatry	2	-3.75598	10	2018	12.6	7.8
F1	Foothill	Aigen	Tatry	2	-4.58708	10	2018	12.6	7.8
F1	Foothill	Aigen	Tatry	2	-4.53861	10	2018	12.6	7.8
F1	Foothill	Aigen	Tatry	2	-4.00403	10	2018	12.6	7.8
F1	Foothill	Aigen	Tatry	2	-3.66497	10	2018	12.6	7.8
F1	Foothill	Aigen	Tatry	2	-4.90012	10	2018	12.6	7.8
F1	Foothill	Aigen	Tatry	2	-3.39553	10	2018	12.6	7.8
F1	Foothill	Aigen	Tatry	2	-4.35716	10	2018	12.6	7.8
F1	Foothill	Aigen	Tatry	2	-4.58264	10	2018	12.6	7.8
F1	Foothill	Aigen	Tatry	2	-5.07034	10	2018	12.6	7.8
F1	Foothill	Aigen	Tatry	2	-5.01371	10	2018	12.6	7.8
F1	Foothill	Aigen	Tatry	2	-6.60812	10	2018	12.6	7.8
F1	Foothill	Aigen	Tatry	2	-5.5704	10	2018	12.6	7.8
F1	Foothill	Aigen	Tatry	2	-4.29697	10	2018	12.6	7.8
F1	Foothill	Aigen	Tatry	2	-4.80637	10	2018	12.6	7.8
F1	Foothill	Aigen	Tatry	2	-4.07141	10	2018	12.6	7.8
F1	Foothill	Aigen	Tatry	2	-3.79584	10	2018	12.6	7.8
F1	Foothill	Aigen	Tatry	2	-3.91395	10	2018	12.6	7.8
F1	Foothill	Aigen	Tatry	2	-5.08359	10	2018	12.6	7.8
F1	Foothill	Aigen	Tatry	2	-3.66532	10	2018	12.6	7.8
F1	Foothill	Aigen	Tatry	2	-4.68047	10	2018	12.6	7.8
F1	Foothill	Aigen	Tatry	2	-6.09341	10	2018	12.6	7.8
F1	Foothill	Aigen	Tatry	2	-4.20474	10	2018	12.6	7.8
F1	Foothill	Aigen	Tatry	2	-4.9872	10	2018	12.6	7.8
F1	Foothill	Aigen	Tatry	2	-5.89562	10	2018	12.6	7.8
F1	Foothill	Aigen	Tatry	2	-6.22757	10	2018	12.6	7.8
F1	Foothill	Aigen	Tatry	2	-4.04039	10	2018	12.6	7.8
F1	Foothill	Aigen	Tatry	2	-3.74773	10	2018	12.6	7.8
F1	Foothill	Aigen	Tatry	2	-4.89313	10	2018	12.6	7.8
F1	Foothill	Aigen	Tatry	2	-6.60034	10	2018	12.6	7.8
F1	Foothill	Aigen	Tatry	2	-3.6559	10	2018	12.6	7.8
F1	Foothill	Aigen	Tatry	2	-4.82903	10	2018	12.6	7.8
F1	Foothill	Aigen	Tatry	2	-4.06213	10	2018	12.6	7.8
F1	Foothill	Aigen	Tatry	2	-4.93537	10	2018	12.6	7.8
F1	Foothill	Aigen	Tatry	2	-6.06897	10	2018	12.6	7.8
F1	Foothill	Aigen	Tatry	2	-4.67678	10	2018	12.6	7.8
F1	Foothill	Aigen	Tatry	2	-4.91239	10	2018	12.6	7.8
F1	Foothill	Aigen	Tatry	2	-4.11977	10	2018	12.6	7.8
F1	Foothill	Aigen	Tatry	2	-5.51537	10	2018	12.6	7.8
F1	Foothill	Aigen	Tatry	2	-3.81009	10	2018	12.6	7.8
F1	Foothill	Aigen	Tatry	2	-5.4568	10	2018	12.6	7.8
F1	Foothill	Aigen	Tatry	2	-5.36436	10	2018	12.6	7.8
F1	Foothill	Aigen	Tatry	2	-4.69965	10	2018	12.6	7.8
F1	Foothill	Aigen	Tatry	2	-4.0813	10	2018	12.6	7.8
F1	Foothill	Aigen	Tatry	2	-4.4679	10	2018	12.6	7.8
F1	Foothill	Aigen	Tatry	2	-6.33264	10	2018	12.6	7.8
F1	Foothill	Aigen	Tatry	2	-5.23956	10	2018	12.6	7.8
F1	Foothill	Aigen	Tatry	2	-4.83748	10	2018	12.6	7.8
F1	Foothill	Aigen	Tatry	2	-4.88305	10	2018	12.6	7.8
F1	Foothill	Aigen	Tatry	2	-3.95232	10	2018	12.6	7.8
F1	Foothill	Aigen	Tatry	2	-5.64649	10	2018	12.6	7.8
F1	Foothill	Aigen	Tatry	2	-3.70583	10	2018	12.6	7.8
F1	Foothill	Aigen	Tatry	2	-3.76843	10	2018	12.6	7.8
F1	Foothill	Aigen	Tatry	2	-5.30767	10	2018	12.6	7.8
F1	Foothill	Aigen	Tatry	2	-3.67538	10	2018	12.6	7.8
F1	Foothill	Aigen	Tatry	2	-5.04397	10	2018	12.6	7.8
F1	Foothill	Aigen	Tatry	2	-5.01793	10	2018	12.6	7.8
F1	Foothill	Aigen	Tatry	2	-4.20899	10	2018	12.6	7.8
F1	Foothill	Aigen	Tatry	2	-5.44016	10	2018	12.6	7.8
F1	Foothill	Aigen	Tatry	2	-6.14657	10	2018	12.6	7.8
F1	Foothill	Aigen	Tatry	2	-4.99059	10	2018	12.6	7.8
F1	Foothill	Aigen	Tatry	2	-6.15523	10	2018	12.6	7.8
F1	Foothill	Aigen	Tatry	2	-4.84715	10	2018	12.6	7.8
F1	Foothill	Aigen	Tatry	2	-4.97295	10	2018	12.6	7.8
F1	Foothill	Aigen	Tatry	2	-4.76208	10	2018	12.6	7.8
F1	Foothill	Aigen	Tatry	2	-4.18271	10	2018	12.6	7.8
F1	Foothill	Aigen	Tatry	2	-6.00635	10	2018	12.6	7.8
F1	Foothill	Aigen	Tatry	2	-6.59824	10	2018	12.6	7.8
F1	Foothill	Aigen	Tatry	2	-4.02751	10	2018	12.6	7.8
F1	Foothill	Aigen	Tatry	2	-5.00382	10	2018	12.6	7.8
F1	Foothill	Aigen	Tatry	2	-5.26803	10	2018	12.6	7.8
F1	Foothill	Aigen	Tatry	2	-6.04324	10	2018	12.6	7.8
F1	Foothill	Aigen	Tatry	2	-3.66783	10	2018	12.6	7.8
F1	Foothill	Aigen	Tatry	2	-4.2922	10	2018	12.6	7.8
F1	Foothill	Aigen	Tatry	2	-5.62708	10	2018	12.6	7.8
F2	Foothill	Aigen	Tatry	2	-3.56029	10	2018	12.6	7.8
F2	Foothill	Aigen	Tatry	2	-2.92629	10	2018	12.6	7.8
F2	Foothill	Aigen	Tatry	2	-3.47807	10	2018	12.6	7.8
F2	Foothill	Aigen	Tatry	2	-3.02696	10	2018	12.6	7.8
F2	Foothill	Aigen	Tatry	2	-1.71394	10	2018	12.6	7.8
F2	Foothill	Aigen	Tatry	2	-2.65899	10	2018	12.6	7.8
F2	Foothill	Aigen	Tatry	2	-2.82177	10	2018	12.6	7.8
F2	Foothill	Aigen	Tatry	2	-2.77892	10	2018	12.6	7.8
F2	Foothill	Aigen	Tatry	2	-2.60861	10	2018	12.6	7.8
F2	Foothill	Aigen	Tatry	2	-3.68174	10	2018	12.6	7.8
F2	Foothill	Aigen	Tatry	2	-2.18086	10	2018	12.6	7.8
F2	Foothill	Aigen	Tatry	2	-3.50372	10	2018	12.6	7.8
F2	Foothill	Aigen	Tatry	2	-2.39795	10	2018	12.6	7.8
F2	Foothill	Aigen	Tatry	2	-2.38673	10	2018	12.6	7.8
F2	Foothill	Aigen	Tatry	2	-3.51503	10	2018	12.6	7.8
F2	Foothill	Aigen	Tatry	2	-2.14217	10	2018	12.6	7.8
F2	Foothill	Aigen	Tatry	2	-2.68824	10	2018	12.6	7.8
F2	Foothill	Aigen	Tatry	2	-2.73305	10	2018	12.6	7.8
F2	Foothill	Aigen	Tatry	2	-3.5887	10	2018	12.6	7.8
F2	Foothill	Aigen	Tatry	2	-3.73351	10	2018	12.6	7.8
F2	Foothill	Aigen	Tatry	2	-3.70962	10	2018	12.6	7.8
F2	Foothill	Aigen	Tatry	2	-2.81329	10	2018	12.6	7.8
F2	Foothill	Aigen	Tatry	2	-2.69019	10	2018	12.6	7.8
F2	Foothill	Aigen	Tatry	2	-3.65548	10	2018	12.6	7.8
F2	Foothill	Aigen	Tatry	2	-3.67032	10	2018	12.6	7.8
F2	Foothill	Aigen	Tatry	2	-3.37392	10	2018	12.6	7.8
F2	Foothill	Aigen	Tatry	2	-3.22661	10	2018	12.6	7.8
F2	Foothill	Aigen	Tatry	2	-3.74082	10	2018	12.6	7.8
F2	Foothill	Aigen	Tatry	2	-2.07037	10	2018	12.6	7.8
F2	Foothill	Aigen	Tatry	2	-3.6433	10	2018	12.6	7.8
F2	Foothill	Aigen	Tatry	2	-3.62314	10	2018	12.6	7.8
F2	Foothill	Aigen	Tatry	2	-3.53884	10	2018	12.6	7.8
F2	Foothill	Aigen	Tatry	2	-3.35702	10	2018	12.6	7.8
F2	Foothill	Aigen	Tatry	2	-3.59583	10	2018	12.6	7.8
F2	Foothill	Aigen	Tatry	2	-2.23582	10	2018	12.6	7.8
F2	Foothill	Aigen	Tatry	2	-3.3192	10	2018	12.6	7.8
F2	Foothill	Aigen	Tatry	2	-3.49534	10	2018	12.6	7.8
F2	Foothill	Aigen	Tatry	2	-3.57453	10	2018	12.6	7.8
F2	Foothill	Aigen	Tatry	2	-1.84495	10	2018	12.6	7.8
F2	Foothill	Aigen	Tatry	2	-1.72448	10	2018	12.6	7.8
F2	Foothill	Aigen	Tatry	2	-3.03904	10	2018	12.6	7.8
F2	Foothill	Aigen	Tatry	2	-2.44281	10	2018	12.6	7.8
F2	Foothill	Aigen	Tatry	2	-3.74017	10	2018	12.6	7.8
F2	Foothill	Aigen	Tatry	2	-3.57938	10	2018	12.6	7.8
F2	Foothill	Aigen	Tatry	2	-2.85736	10	2018	12.6	7.8
F2	Foothill	Aigen	Tatry	2	-2.82895	10	2018	12.6	7.8
F2	Foothill	Aigen	Tatry	2	-3.09411	10	2018	12.6	7.8
F2	Foothill	Aigen	Tatry	2	-1.98228	10	2018	12.6	7.8
F2	Foothill	Aigen	Tatry	2	-3.74032	10	2018	12.6	7.8
F2	Foothill	Aigen	Tatry	2	-3.59916	10	2018	12.6	7.8
F2	Foothill	Aigen	Tatry	2	-3.52329	10	2018	12.6	7.8
F2	Foothill	Aigen	Tatry	2	-2.62427	10	2018	12.6	7.8
F2	Foothill	Aigen	Tatry	2	-2.94724	10	2018	12.6	7.8
F2	Foothill	Aigen	Tatry	2	-3.35905	10	2018	12.6	7.8
F2	Foothill	Aigen	Tatry	2	-3.38292	10	2018	12.6	7.8
F2	Foothill	Aigen	Tatry	2	-3.64845	10	2018	12.6	7.8
F2	Foothill	Aigen	Tatry	2	-2.72067	10	2018	12.6	7.8
F2	Foothill	Aigen	Tatry	2	-3.54405	10	2018	12.6	7.8
F2	Foothill	Aigen	Tatry	2	-2.9116	10	2018	12.6	7.8
F2	Foothill	Aigen	Tatry	2	-2.94524	10	2018	12.6	7.8
F2	Foothill	Aigen	Tatry	2	-3.59279	10	2018	12.6	7.8
F2	Foothill	Aigen	Tatry	2	-2.87768	10	2018	12.6	7.8
F2	Foothill	Aigen	Tatry	2	-3.52168	10	2018	12.6	7.8
F2	Foothill	Aigen	Tatry	2	-2.72758	10	2018	12.6	7.8
F2	Foothill	Aigen	Tatry	2	-3.15908	10	2018	12.6	7.8
F2	Foothill	Aigen	Tatry	2	-3.31791	10	2018	12.6	7.8
F2	Foothill	Aigen	Tatry	2	-3.14398	10	2018	12.6	7.8
F2	Foothill	Aigen	Tatry	2	-2.9219	10	2018	12.6	7.8
F2	Foothill	Aigen	Tatry	2	-3.71399	10	2018	12.6	7.8
F2	Foothill	Aigen	Tatry	2	-1.99406	10	2018	12.6	7.8
F2	Foothill	Aigen	Tatry	2	-3.65985	10	2018	12.6	7.8
F2	Foothill	Aigen	Tatry	2	-1.80278	10	2018	12.6	7.8
F2	Foothill	Aigen	Tatry	2	-3.59498	10	2018	12.6	7.8
F2	Foothill	Aigen	Tatry	2	-2.06455	10	2018	12.6	7.8
F2	Foothill	Aigen	Tatry	2	-2.77678	10	2018	12.6	7.8
F2	Foothill	Aigen	Tatry	2	-2.5909	10	2018	12.6	7.8
F2	Foothill	Aigen	Tatry	2	-2.81892	10	2018	12.6	7.8
F2	Foothill	Aigen	Tatry	2	-2.58322	10	2018	12.6	7.8
F2	Foothill	Aigen	Tatry	2	-3.47868	10	2018	12.6	7.8
F2	Foothill	Aigen	Tatry	2	-2.54711	10	2018	12.6	7.8
F2	Foothill	Aigen	Tatry	2	-3.51861	10	2018	12.6	7.8
F2	Foothill	Aigen	Tatry	2	-3.69218	10	2018	12.6	7.8
F2	Foothill	Aigen	Tatry	2	-2.7866	10	2018	12.6	7.8
F2	Foothill	Aigen	Tatry	2	-3.69385	10	2018	12.6	7.8
F2	Foothill	Aigen	Tatry	2	-3.46327	10	2018	12.6	7.8
F2	Foothill	Aigen	Tatry	2	-3.64233	10	2018	12.6	7.8
F2	Foothill	Aigen	Tatry	2	-3.49947	10	2018	12.6	7.8
F2	Foothill	Aigen	Tatry	2	-3.32853	10	2018	12.6	7.8
F2	Foothill	Aigen	Tatry	2	-3.78926	10	2018	12.6	7.8
F2	Foothill	Aigen	Tatry	2	-3.64395	10	2018	12.6	7.8
F2	Foothill	Aigen	Tatry	2	-3.58126	10	2018	12.6	7.8
F2	Foothill	Aigen	Tatry	2	-2.39574	10	2018	12.6	7.8
F2	Foothill	Aigen	Tatry	2	-2.97655	10	2018	12.6	7.8
F2	Foothill	Aigen	Tatry	2	-3.72932	10	2018	12.6	7.8
F2	Foothill	Aigen	Tatry	2	-3.64442	10	2018	12.6	7.8
F2	Foothill	Aigen	Tatry	2	-3.5349	10	2018	12.6	7.8
F2	Foothill	Aigen	Tatry	2	-3.56704	10	2018	12.6	7.8
F2	Foothill	Aigen	Tatry	2	-1.98823	10	2018	12.6	7.8
F2	Foothill	Aigen	Tatry	2	-2.86887	10	2018	12.6	7.8
F2	Foothill	Aigen	Tatry	2	-3.5449	10	2018	12.6	7.8
F3	Foothill	Aigen	Tatry	4	-0.669816	10	2018	12.6	7.8
F3	Foothill	Aigen	Tatry	4	-1.75929	10	2018	12.6	7.8
F3	Foothill	Aigen	Tatry	4	-1.73198	10	2018	12.6	7.8
F3	Foothill	Aigen	Tatry	4	-1.9098	10	2018	12.6	7.8
F3	Foothill	Aigen	Tatry	4	-0.738674	10	2018	12.6	7.8
F3	Foothill	Aigen	Tatry	4	-1.77972	10	2018	12.6	7.8
F3	Foothill	Aigen	Tatry	4	-0.706984	10	2018	12.6	7.8
F3	Foothill	Aigen	Tatry	4	-1.73535	10	2018	12.6	7.8
F3	Foothill	Aigen	Tatry	4	-1.97963	10	2018	12.6	7.8
F3	Foothill	Aigen	Tatry	4	-0.742981	10	2018	12.6	7.8
F3	Foothill	Aigen	Tatry	4	-0.706825	10	2018	12.6	7.8
F3	Foothill	Aigen	Tatry	4	-0.707829	10	2018	12.6	7.8
F3	Foothill	Aigen	Tatry	4	-0.699929	10	2018	12.6	7.8
F3	Foothill	Aigen	Tatry	4	-1.88485	10	2018	12.6	7.8
F3	Foothill	Aigen	Tatry	4	-1.85176	10	2018	12.6	7.8
F3	Foothill	Aigen	Tatry	4	-0.745259	10	2018	12.6	7.8
F3	Foothill	Aigen	Tatry	4	-1.6774	10	2018	12.6	7.8
F3	Foothill	Aigen	Tatry	4	-0.682524	10	2018	12.6	7.8
F3	Foothill	Aigen	Tatry	4	-1.64153	10	2018	12.6	7.8
F3	Foothill	Aigen	Tatry	4	-1.94483	10	2018	12.6	7.8
F3	Foothill	Aigen	Tatry	4	-0.714258	10	2018	12.6	7.8
F3	Foothill	Aigen	Tatry	4	-1.97018	10	2018	12.6	7.8
F3	Foothill	Aigen	Tatry	4	-0.729932	10	2018	12.6	7.8
F3	Foothill	Aigen	Tatry	4	-1.78429	10	2018	12.6	7.8
F3	Foothill	Aigen	Tatry	4	-0.729475	10	2018	12.6	7.8
F3	Foothill	Aigen	Tatry	4	-0.715736	10	2018	12.6	7.8
F3	Foothill	Aigen	Tatry	4	-0.766573	10	2018	12.6	7.8
F3	Foothill	Aigen	Tatry	4	-1.82599	10	2018	12.6	7.8
F3	Foothill	Aigen	Tatry	4	-1.807	10	2018	12.6	7.8
F3	Foothill	Aigen	Tatry	4	-1.69383	10	2018	12.6	7.8
F3	Foothill	Aigen	Tatry	4	-1.65192	10	2018	12.6	7.8
F3	Foothill	Aigen	Tatry	4	-0.769416	10	2018	12.6	7.8
F3	Foothill	Aigen	Tatry	4	-0.75158	10	2018	12.6	7.8
F3	Foothill	Aigen	Tatry	4	-0.731482	10	2018	12.6	7.8
F3	Foothill	Aigen	Tatry	4	-1.88186	10	2018	12.6	7.8
F3	Foothill	Aigen	Tatry	4	-0.652176	10	2018	12.6	7.8
F3	Foothill	Aigen	Tatry	4	-1.85705	10	2018	12.6	7.8
F3	Foothill	Aigen	Tatry	4	-0.731388	10	2018	12.6	7.8
F3	Foothill	Aigen	Tatry	4	-0.709494	10	2018	12.6	7.8
F3	Foothill	Aigen	Tatry	4	-1.79059	10	2018	12.6	7.8
F3	Foothill	Aigen	Tatry	4	-1.89506	10	2018	12.6	7.8
F3	Foothill	Aigen	Tatry	4	-0.735848	10	2018	12.6	7.8
F3	Foothill	Aigen	Tatry	4	-1.71011	10	2018	12.6	7.8
F3	Foothill	Aigen	Tatry	4	-1.69626	10	2018	12.6	7.8
F3	Foothill	Aigen	Tatry	4	-0.747985	10	2018	12.6	7.8
F3	Foothill	Aigen	Tatry	4	-0.796494	10	2018	12.6	7.8
F3	Foothill	Aigen	Tatry	4	-0.722437	10	2018	12.6	7.8
F3	Foothill	Aigen	Tatry	4	-0.677447	10	2018	12.6	7.8
F3	Foothill	Aigen	Tatry	4	-0.716218	10	2018	12.6	7.8
F3	Foothill	Aigen	Tatry	4	-0.736473	10	2018	12.6	7.8
F3	Foothill	Aigen	Tatry	4	-0.731535	10	2018	12.6	7.8
F3	Foothill	Aigen	Tatry	4	-1.8003	10	2018	12.6	7.8
F3	Foothill	Aigen	Tatry	4	-0.743681	10	2018	12.6	7.8
F3	Foothill	Aigen	Tatry	4	-1.95696	10	2018	12.6	7.8
F3	Foothill	Aigen	Tatry	4	-0.78909	10	2018	12.6	7.8
F3	Foothill	Aigen	Tatry	4	-0.695447	10	2018	12.6	7.8
F3	Foothill	Aigen	Tatry	4	-1.68579	10	2018	12.6	7.8
F3	Foothill	Aigen	Tatry	4	-0.752241	10	2018	12.6	7.8
F3	Foothill	Aigen	Tatry	4	-0.65886	10	2018	12.6	7.8
F3	Foothill	Aigen	Tatry	4	-1.85413	10	2018	12.6	7.8
F3	Foothill	Aigen	Tatry	4	-0.746685	10	2018	12.6	7.8
F3	Foothill	Aigen	Tatry	4	-1.90217	10	2018	12.6	7.8
F3	Foothill	Aigen	Tatry	4	-0.718058	10	2018	12.6	7.8
F3	Foothill	Aigen	Tatry	4	-1.90164	10	2018	12.6	7.8
F3	Foothill	Aigen	Tatry	4	NA	10	2018	12.6	7.8
F3	Foothill	Aigen	Tatry	4	-0.764624	10	2018	12.6	7.8
F3	Foothill	Aigen	Tatry	4	-0.728094	10	2018	12.6	7.8
F3	Foothill	Aigen	Tatry	4	-0.744168	10	2018	12.6	7.8
F3	Foothill	Aigen	Tatry	4	-1.7204	10	2018	12.6	7.8
F3	Foothill	Aigen	Tatry	4	-1.68635	10	2018	12.6	7.8
F3	Foothill	Aigen	Tatry	4	-0.764627	10	2018	12.6	7.8
F3	Foothill	Aigen	Tatry	4	-0.763595	10	2018	12.6	7.8
F3	Foothill	Aigen	Tatry	4	-0.740959	10	2018	12.6	7.8
F3	Foothill	Aigen	Tatry	4	-0.75708	10	2018	12.6	7.8
F3	Foothill	Aigen	Tatry	4	-1.89625	10	2018	12.6	7.8
F3	Foothill	Aigen	Tatry	4	-0.774177	10	2018	12.6	7.8
F3	Foothill	Aigen	Tatry	4	-0.731796	10	2018	12.6	7.8
F3	Foothill	Aigen	Tatry	4	-1.7475	10	2018	12.6	7.8
F3	Foothill	Aigen	Tatry	4	-1.7918	10	2018	12.6	7.8
F3	Foothill	Aigen	Tatry	4	-0.707443	10	2018	12.6	7.8
F3	Foothill	Aigen	Tatry	4	-0.727948	10	2018	12.6	7.8
F3	Foothill	Aigen	Tatry	4	-0.753639	10	2018	12.6	7.8
F3	Foothill	Aigen	Tatry	4	-0.736038	10	2018	12.6	7.8
F3	Foothill	Aigen	Tatry	4	-0.764889	10	2018	12.6	7.8
F3	Foothill	Aigen	Tatry	4	-0.706714	10	2018	12.6	7.8
F3	Foothill	Aigen	Tatry	4	-0.70477	10	2018	12.6	7.8
F3	Foothill	Aigen	Tatry	4	-2.02647	10	2018	12.6	7.8
F3	Foothill	Aigen	Tatry	4	NA	10	2018	12.6	7.8
F3	Foothill	Aigen	Tatry	4	-1.78047	10	2018	12.6	7.8
F3	Foothill	Aigen	Tatry	4	-1.77103	10	2018	12.6	7.8
F3	Foothill	Aigen	Tatry	4	-1.72519	10	2018	12.6	7.8
F3	Foothill	Aigen	Tatry	4	-0.721171	10	2018	12.6	7.8
F3	Foothill	Aigen	Tatry	4	-0.717402	10	2018	12.6	7.8
F3	Foothill	Aigen	Tatry	4	NA	10	2018	12.6	7.8
F3	Foothill	Aigen	Tatry	4	-0.742323	10	2018	12.6	7.8
F3	Foothill	Aigen	Tatry	4	-0.724744	10	2018	12.6	7.8
F3	Foothill	Aigen	Tatry	4	-1.6739	10	2018	12.6	7.8
F3	Foothill	Aigen	Tatry	4	-0.693208	10	2018	12.6	7.8
F3	Foothill	Aigen	Tatry	4	-1.65429	10	2018	12.6	7.8
F3	Foothill	Aigen	Tatry	4	-1.85786	10	2018	12.6	7.8
F4	Foothill	Aigen	Tatry	4	-1.46874	10	2018	12.6	7.8
F4	Foothill	Aigen	Tatry	4	-1.93573	10	2018	12.6	7.8
F4	Foothill	Aigen	Tatry	4	-0.733723	10	2018	12.6	7.8
F4	Foothill	Aigen	Tatry	4	-0.739524	10	2018	12.6	7.8
F4	Foothill	Aigen	Tatry	4	-2.4119	10	2018	12.6	7.8
F4	Foothill	Aigen	Tatry	4	-1.61605	10	2018	12.6	7.8
F4	Foothill	Aigen	Tatry	4	-2.33727	10	2018	12.6	7.8
F4	Foothill	Aigen	Tatry	4	-2.26094	10	2018	12.6	7.8
F4	Foothill	Aigen	Tatry	4	-0.72258	10	2018	12.6	7.8
F4	Foothill	Aigen	Tatry	4	-2.04491	10	2018	12.6	7.8
F4	Foothill	Aigen	Tatry	4	-0.715921	10	2018	12.6	7.8
F4	Foothill	Aigen	Tatry	4	-1.59444	10	2018	12.6	7.8
F4	Foothill	Aigen	Tatry	4	-1.56563	10	2018	12.6	7.8
F4	Foothill	Aigen	Tatry	4	-0.76151	10	2018	12.6	7.8
F4	Foothill	Aigen	Tatry	4	-0.780915	10	2018	12.6	7.8
F4	Foothill	Aigen	Tatry	4	-0.774111	10	2018	12.6	7.8
F4	Foothill	Aigen	Tatry	4	-1.78029	10	2018	12.6	7.8
F4	Foothill	Aigen	Tatry	4	-0.716658	10	2018	12.6	7.8
F4	Foothill	Aigen	Tatry	4	-0.76226	10	2018	12.6	7.8
F4	Foothill	Aigen	Tatry	4	-1.50761	10	2018	12.6	7.8
F4	Foothill	Aigen	Tatry	4	-2.27632	10	2018	12.6	7.8
F4	Foothill	Aigen	Tatry	4	-0.737797	10	2018	12.6	7.8
F4	Foothill	Aigen	Tatry	4	-0.751261	10	2018	12.6	7.8
F4	Foothill	Aigen	Tatry	4	-0.741238	10	2018	12.6	7.8
F4	Foothill	Aigen	Tatry	4	-1.71413	10	2018	12.6	7.8
F4	Foothill	Aigen	Tatry	4	-2.03873	10	2018	12.6	7.8
F4	Foothill	Aigen	Tatry	4	-0.76848	10	2018	12.6	7.8
F4	Foothill	Aigen	Tatry	4	-1.87222	10	2018	12.6	7.8
F4	Foothill	Aigen	Tatry	4	-1.82155	10	2018	12.6	7.8
F4	Foothill	Aigen	Tatry	4	-2.17235	10	2018	12.6	7.8
F4	Foothill	Aigen	Tatry	4	-1.59657	10	2018	12.6	7.8
F4	Foothill	Aigen	Tatry	4	-2.02548	10	2018	12.6	7.8
F4	Foothill	Aigen	Tatry	4	-0.736768	10	2018	12.6	7.8
F4	Foothill	Aigen	Tatry	4	-1.69359	10	2018	12.6	7.8
F4	Foothill	Aigen	Tatry	4	-1.62946	10	2018	12.6	7.8
F4	Foothill	Aigen	Tatry	4	-0.711878	10	2018	12.6	7.8
F4	Foothill	Aigen	Tatry	4	-1.74207	10	2018	12.6	7.8
F4	Foothill	Aigen	Tatry	4	-0.699132	10	2018	12.6	7.8
F4	Foothill	Aigen	Tatry	4	-1.37402	10	2018	12.6	7.8
F4	Foothill	Aigen	Tatry	4	-2.36492	10	2018	12.6	7.8
F4	Foothill	Aigen	Tatry	4	-0.785378	10	2018	12.6	7.8
F4	Foothill	Aigen	Tatry	4	-0.708942	10	2018	12.6	7.8
F4	Foothill	Aigen	Tatry	4	NA	10	2018	12.6	7.8
F4	Foothill	Aigen	Tatry	4	-1.93514	10	2018	12.6	7.8
F4	Foothill	Aigen	Tatry	4	-1.7199	10	2018	12.6	7.8
F4	Foothill	Aigen	Tatry	4	-1.8843	10	2018	12.6	7.8
F4	Foothill	Aigen	Tatry	4	-0.766025	10	2018	12.6	7.8
F4	Foothill	Aigen	Tatry	4	-1.59527	10	2018	12.6	7.8
F4	Foothill	Aigen	Tatry	4	-2.03247	10	2018	12.6	7.8
F4	Foothill	Aigen	Tatry	4	-1.73778	10	2018	12.6	7.8
F4	Foothill	Aigen	Tatry	4	-0.740097	10	2018	12.6	7.8
F4	Foothill	Aigen	Tatry	4	-2.44466	10	2018	12.6	7.8
F4	Foothill	Aigen	Tatry	4	-1.71662	10	2018	12.6	7.8
F4	Foothill	Aigen	Tatry	4	NA	10	2018	12.6	7.8
F4	Foothill	Aigen	Tatry	4	-0.723855	10	2018	12.6	7.8
F4	Foothill	Aigen	Tatry	4	-1.95019	10	2018	12.6	7.8
F4	Foothill	Aigen	Tatry	4	-0.74525	10	2018	12.6	7.8
F4	Foothill	Aigen	Tatry	4	-1.96887	10	2018	12.6	7.8
F4	Foothill	Aigen	Tatry	4	-0.736286	10	2018	12.6	7.8
F4	Foothill	Aigen	Tatry	4	-1.82979	10	2018	12.6	7.8
F4	Foothill	Aigen	Tatry	4	-1.57996	10	2018	12.6	7.8
F4	Foothill	Aigen	Tatry	4	-1.67053	10	2018	12.6	7.8
F4	Foothill	Aigen	Tatry	4	NA	10	2018	12.6	7.8
F4	Foothill	Aigen	Tatry	4	-0.730298	10	2018	12.6	7.8
F4	Foothill	Aigen	Tatry	4	-1.69312	10	2018	12.6	7.8
F4	Foothill	Aigen	Tatry	4	-0.716899	10	2018	12.6	7.8
F4	Foothill	Aigen	Tatry	4	-1.62418	10	2018	12.6	7.8
F4	Foothill	Aigen	Tatry	4	-1.72939	10	2018	12.6	7.8
F4	Foothill	Aigen	Tatry	4	-1.99494	10	2018	12.6	7.8
F4	Foothill	Aigen	Tatry	4	-0.75347	10	2018	12.6	7.8
F4	Foothill	Aigen	Tatry	4	-1.95543	10	2018	12.6	7.8
F4	Foothill	Aigen	Tatry	4	-1.48076	10	2018	12.6	7.8
F4	Foothill	Aigen	Tatry	4	-1.59042	10	2018	12.6	7.8
F4	Foothill	Aigen	Tatry	4	-1.62088	10	2018	12.6	7.8
F4	Foothill	Aigen	Tatry	4	-0.767486	10	2018	12.6	7.8
F4	Foothill	Aigen	Tatry	4	-1.95928	10	2018	12.6	7.8
F4	Foothill	Aigen	Tatry	4	-0.730977	10	2018	12.6	7.8
F4	Foothill	Aigen	Tatry	4	-0.773299	10	2018	12.6	7.8
F4	Foothill	Aigen	Tatry	4	-1.74631	10	2018	12.6	7.8
F4	Foothill	Aigen	Tatry	4	-2.43116	10	2018	12.6	7.8
F4	Foothill	Aigen	Tatry	4	-2.33492	10	2018	12.6	7.8
F4	Foothill	Aigen	Tatry	4	-2.27012	10	2018	12.6	7.8
F4	Foothill	Aigen	Tatry	4	-2.26267	10	2018	12.6	7.8
F4	Foothill	Aigen	Tatry	4	-1.8617	10	2018	12.6	7.8
F4	Foothill	Aigen	Tatry	4	-0.753232	10	2018	12.6	7.8
F4	Foothill	Aigen	Tatry	4	-1.94325	10	2018	12.6	7.8
F4	Foothill	Aigen	Tatry	4	-0.762829	10	2018	12.6	7.8
F4	Foothill	Aigen	Tatry	4	-0.774602	10	2018	12.6	7.8
F4	Foothill	Aigen	Tatry	4	-0.717935	10	2018	12.6	7.8
F4	Foothill	Aigen	Tatry	4	-1.39971	10	2018	12.6	7.8
F4	Foothill	Aigen	Tatry	4	-1.58841	10	2018	12.6	7.8
F4	Foothill	Aigen	Tatry	4	-0.720263	10	2018	12.6	7.8
F4	Foothill	Aigen	Tatry	4	-0.762405	10	2018	12.6	7.8
F4	Foothill	Aigen	Tatry	4	-0.756102	10	2018	12.6	7.8
F4	Foothill	Aigen	Tatry	4	-2.03207	10	2018	12.6	7.8
F4	Foothill	Aigen	Tatry	4	-0.766014	10	2018	12.6	7.8
F4	Foothill	Aigen	Tatry	4	-1.94894	10	2018	12.6	7.8
F4	Foothill	Aigen	Tatry	4	-2.20643	10	2018	12.6	7.8
F4	Foothill	Aigen	Tatry	4	-1.44157	10	2018	12.6	7.8
F4	Foothill	Aigen	Tatry	4	-1.93074	10	2018	12.6	7.8
F5	Foothill	Aigen	Fagaras	4	-3.90624	10	2018	12.6	7.8
F5	Foothill	Aigen	Fagaras	4	-3.69369	10	2018	12.6	7.8
F5	Foothill	Aigen	Fagaras	4	-3.43406	10	2018	12.6	7.8
F5	Foothill	Aigen	Fagaras	4	-3.87138	10	2018	12.6	7.8
F5	Foothill	Aigen	Fagaras	4	-4.71175	10	2018	12.6	7.8
F5	Foothill	Aigen	Fagaras	4	-3.39356	10	2018	12.6	7.8
F5	Foothill	Aigen	Fagaras	4	-3.3574	10	2018	12.6	7.8
F5	Foothill	Aigen	Fagaras	4	-2.75921	10	2018	12.6	7.8
F5	Foothill	Aigen	Fagaras	4	-3.89817	10	2018	12.6	7.8
F5	Foothill	Aigen	Fagaras	4	-3.4672	10	2018	12.6	7.8
F5	Foothill	Aigen	Fagaras	4	-3.67589	10	2018	12.6	7.8
F5	Foothill	Aigen	Fagaras	4	-3.45415	10	2018	12.6	7.8
F5	Foothill	Aigen	Fagaras	4	-2.75936	10	2018	12.6	7.8
F5	Foothill	Aigen	Fagaras	4	-3.86081	10	2018	12.6	7.8
F5	Foothill	Aigen	Fagaras	4	-3.42683	10	2018	12.6	7.8
F5	Foothill	Aigen	Fagaras	4	-2.83616	10	2018	12.6	7.8
F5	Foothill	Aigen	Fagaras	4	-4.69645	10	2018	12.6	7.8
F5	Foothill	Aigen	Fagaras	4	-3.69772	10	2018	12.6	7.8
F5	Foothill	Aigen	Fagaras	4	-2.69514	10	2018	12.6	7.8
F5	Foothill	Aigen	Fagaras	4	-3.93986	10	2018	12.6	7.8
F5	Foothill	Aigen	Fagaras	4	-4.68546	10	2018	12.6	7.8
F5	Foothill	Aigen	Fagaras	4	-3.64675	10	2018	12.6	7.8
F5	Foothill	Aigen	Fagaras	4	-3.86296	10	2018	12.6	7.8
F5	Foothill	Aigen	Fagaras	4	-2.74134	10	2018	12.6	7.8
F5	Foothill	Aigen	Fagaras	4	-3.67824	10	2018	12.6	7.8
F5	Foothill	Aigen	Fagaras	4	-3.36533	10	2018	12.6	7.8
F5	Foothill	Aigen	Fagaras	4	-4.74009	10	2018	12.6	7.8
F5	Foothill	Aigen	Fagaras	4	-3.97197	10	2018	12.6	7.8
F5	Foothill	Aigen	Fagaras	4	-3.92837	10	2018	12.6	7.8
F5	Foothill	Aigen	Fagaras	4	-3.90177	10	2018	12.6	7.8
F5	Foothill	Aigen	Fagaras	4	-3.65027	10	2018	12.6	7.8
F5	Foothill	Aigen	Fagaras	4	-3.43993	10	2018	12.6	7.8
F5	Foothill	Aigen	Fagaras	4	-2.65742	10	2018	12.6	7.8
F5	Foothill	Aigen	Fagaras	4	-4.71689	10	2018	12.6	7.8
F5	Foothill	Aigen	Fagaras	4	-2.70729	10	2018	12.6	7.8
F5	Foothill	Aigen	Fagaras	4	-3.44393	10	2018	12.6	7.8
F5	Foothill	Aigen	Fagaras	4	-2.99556	10	2018	12.6	7.8
F5	Foothill	Aigen	Fagaras	4	-3.43999	10	2018	12.6	7.8
F5	Foothill	Aigen	Fagaras	4	-2.96921	10	2018	12.6	7.8
F5	Foothill	Aigen	Fagaras	4	-2.80113	10	2018	12.6	7.8
F5	Foothill	Aigen	Fagaras	4	-4.79104	10	2018	12.6	7.8
F5	Foothill	Aigen	Fagaras	4	-3.45906	10	2018	12.6	7.8
F5	Foothill	Aigen	Fagaras	4	-3.43974	10	2018	12.6	7.8
F5	Foothill	Aigen	Fagaras	4	-3.7092	10	2018	12.6	7.8
F5	Foothill	Aigen	Fagaras	4	-4.77378	10	2018	12.6	7.8
F5	Foothill	Aigen	Fagaras	4	-4.74296	10	2018	12.6	7.8
F5	Foothill	Aigen	Fagaras	4	-2.97492	10	2018	12.6	7.8
F5	Foothill	Aigen	Fagaras	4	-3.46329	10	2018	12.6	7.8
F5	Foothill	Aigen	Fagaras	4	-3.39594	10	2018	12.6	7.8
F5	Foothill	Aigen	Fagaras	4	-3.06218	10	2018	12.6	7.8
F5	Foothill	Aigen	Fagaras	4	-3.42195	10	2018	12.6	7.8
F5	Foothill	Aigen	Fagaras	4	-3.69808	10	2018	12.6	7.8
F5	Foothill	Aigen	Fagaras	4	-3.69431	10	2018	12.6	7.8
F5	Foothill	Aigen	Fagaras	4	-3.99724	10	2018	12.6	7.8
F5	Foothill	Aigen	Fagaras	4	-3.4075	10	2018	12.6	7.8
F5	Foothill	Aigen	Fagaras	4	-3.74009	10	2018	12.6	7.8
F5	Foothill	Aigen	Fagaras	4	-3.50403	10	2018	12.6	7.8
F5	Foothill	Aigen	Fagaras	4	-3.33861	10	2018	12.6	7.8
F5	Foothill	Aigen	Fagaras	4	-3.80153	10	2018	12.6	7.8
F5	Foothill	Aigen	Fagaras	4	-3.71415	10	2018	12.6	7.8
F5	Foothill	Aigen	Fagaras	4	-3.74568	10	2018	12.6	7.8
F5	Foothill	Aigen	Fagaras	4	-3.40704	10	2018	12.6	7.8
F5	Foothill	Aigen	Fagaras	4	-3.97067	10	2018	12.6	7.8
F5	Foothill	Aigen	Fagaras	4	-4.67078	10	2018	12.6	7.8
F5	Foothill	Aigen	Fagaras	4	-3.70505	10	2018	12.6	7.8
F5	Foothill	Aigen	Fagaras	4	-3.98049	10	2018	12.6	7.8
F5	Foothill	Aigen	Fagaras	4	-3.71449	10	2018	12.6	7.8
F5	Foothill	Aigen	Fagaras	4	-3.39976	10	2018	12.6	7.8
F5	Foothill	Aigen	Fagaras	4	-3.40102	10	2018	12.6	7.8
F5	Foothill	Aigen	Fagaras	4	-3.96867	10	2018	12.6	7.8
F5	Foothill	Aigen	Fagaras	4	-4.0483	10	2018	12.6	7.8
F5	Foothill	Aigen	Fagaras	4	-3.44143	10	2018	12.6	7.8
F5	Foothill	Aigen	Fagaras	4	-4.79428	10	2018	12.6	7.8
F5	Foothill	Aigen	Fagaras	4	-3.47697	10	2018	12.6	7.8
F5	Foothill	Aigen	Fagaras	4	-3.90114	10	2018	12.6	7.8
F5	Foothill	Aigen	Fagaras	4	-3.71575	10	2018	12.6	7.8
F5	Foothill	Aigen	Fagaras	4	-3.42733	10	2018	12.6	7.8
F5	Foothill	Aigen	Fagaras	4	-4.70823	10	2018	12.6	7.8
F5	Foothill	Aigen	Fagaras	4	-3.91541	10	2018	12.6	7.8
F5	Foothill	Aigen	Fagaras	4	-3.95702	10	2018	12.6	7.8
F5	Foothill	Aigen	Fagaras	4	-3.40868	10	2018	12.6	7.8
F5	Foothill	Aigen	Fagaras	4	-3.91608	10	2018	12.6	7.8
F5	Foothill	Aigen	Fagaras	4	-2.63746	10	2018	12.6	7.8
F5	Foothill	Aigen	Fagaras	4	-4.78371	10	2018	12.6	7.8
F5	Foothill	Aigen	Fagaras	4	-4.82309	10	2018	12.6	7.8
F5	Foothill	Aigen	Fagaras	4	-4.68573	10	2018	12.6	7.8
F5	Foothill	Aigen	Fagaras	4	-3.71293	10	2018	12.6	7.8
F5	Foothill	Aigen	Fagaras	4	-3.40847	10	2018	12.6	7.8
F5	Foothill	Aigen	Fagaras	4	-3.35563	10	2018	12.6	7.8
F5	Foothill	Aigen	Fagaras	4	-3.39409	10	2018	12.6	7.8
F5	Foothill	Aigen	Fagaras	4	-3.45939	10	2018	12.6	7.8
F5	Foothill	Aigen	Fagaras	4	-3.8405	10	2018	12.6	7.8
F5	Foothill	Aigen	Fagaras	4	-3.4546	10	2018	12.6	7.8
F5	Foothill	Aigen	Fagaras	4	-2.52404	10	2018	12.6	7.8
F5	Foothill	Aigen	Fagaras	4	-3.91791	10	2018	12.6	7.8
F5	Foothill	Aigen	Fagaras	4	-3.70751	10	2018	12.6	7.8
F5	Foothill	Aigen	Fagaras	4	-3.513	10	2018	12.6	7.8
F5	Foothill	Aigen	Fagaras	4	-2.65206	10	2018	12.6	7.8
F5	Foothill	Aigen	Fagaras	4	-3.35329	10	2018	12.6	7.8
F5	Foothill	Aigen	Fagaras	4	-3.47352	10	2018	12.6	7.8
F6	Foothill	Aigen	Fagaras	4	-3.66815	10	2018	12.6	7.8
F6	Foothill	Aigen	Fagaras	4	-4.46246	10	2018	12.6	7.8
F6	Foothill	Aigen	Fagaras	4	-4.48142	10	2018	12.6	7.8
F6	Foothill	Aigen	Fagaras	4	-5.08563	10	2018	12.6	7.8
F6	Foothill	Aigen	Fagaras	4	-5.6095	10	2018	12.6	7.8
F6	Foothill	Aigen	Fagaras	4	-4.74862	10	2018	12.6	7.8
F6	Foothill	Aigen	Fagaras	4	-4.14395	10	2018	12.6	7.8
F6	Foothill	Aigen	Fagaras	4	-5.6289	10	2018	12.6	7.8
F6	Foothill	Aigen	Fagaras	4	-3.4422	10	2018	12.6	7.8
F6	Foothill	Aigen	Fagaras	4	-4.53373	10	2018	12.6	7.8
F6	Foothill	Aigen	Fagaras	4	-3.56262	10	2018	12.6	7.8
F6	Foothill	Aigen	Fagaras	4	-3.35212	10	2018	12.6	7.8
F6	Foothill	Aigen	Fagaras	4	-4.18581	10	2018	12.6	7.8
F6	Foothill	Aigen	Fagaras	4	-3.87682	10	2018	12.6	7.8
F6	Foothill	Aigen	Fagaras	4	-4.22729	10	2018	12.6	7.8
F6	Foothill	Aigen	Fagaras	4	-4.54486	10	2018	12.6	7.8
F6	Foothill	Aigen	Fagaras	4	-4.48913	10	2018	12.6	7.8
F6	Foothill	Aigen	Fagaras	4	-3.58152	10	2018	12.6	7.8
F6	Foothill	Aigen	Fagaras	4	-4.21113	10	2018	12.6	7.8
F6	Foothill	Aigen	Fagaras	4	-5.03153	10	2018	12.6	7.8
F6	Foothill	Aigen	Fagaras	4	-5.35481	10	2018	12.6	7.8
F6	Foothill	Aigen	Fagaras	4	-5.11335	10	2018	12.6	7.8
F6	Foothill	Aigen	Fagaras	4	-4.21519	10	2018	12.6	7.8
F6	Foothill	Aigen	Fagaras	4	-3.43699	10	2018	12.6	7.8
F6	Foothill	Aigen	Fagaras	4	-4.5588	10	2018	12.6	7.8
F6	Foothill	Aigen	Fagaras	4	-3.59496	10	2018	12.6	7.8
F6	Foothill	Aigen	Fagaras	4	-4.74074	10	2018	12.6	7.8
F6	Foothill	Aigen	Fagaras	4	-3.65125	10	2018	12.6	7.8
F6	Foothill	Aigen	Fagaras	4	-3.60612	10	2018	12.6	7.8
F6	Foothill	Aigen	Fagaras	4	-3.66982	10	2018	12.6	7.8
F6	Foothill	Aigen	Fagaras	4	-4.15562	10	2018	12.6	7.8
F6	Foothill	Aigen	Fagaras	4	-4.56061	10	2018	12.6	7.8
F6	Foothill	Aigen	Fagaras	4	-4.10423	10	2018	12.6	7.8
F6	Foothill	Aigen	Fagaras	4	-3.12897	10	2018	12.6	7.8
F6	Foothill	Aigen	Fagaras	4	-4.19557	10	2018	12.6	7.8
F6	Foothill	Aigen	Fagaras	4	-4.13953	10	2018	12.6	7.8
F6	Foothill	Aigen	Fagaras	4	-5.10844	10	2018	12.6	7.8
F6	Foothill	Aigen	Fagaras	4	-3.32075	10	2018	12.6	7.8
F6	Foothill	Aigen	Fagaras	4	-3.55668	10	2018	12.6	7.8
F6	Foothill	Aigen	Fagaras	4	-3.5744	10	2018	12.6	7.8
F6	Foothill	Aigen	Fagaras	4	-3.64145	10	2018	12.6	7.8
F6	Foothill	Aigen	Fagaras	4	-4.42413	10	2018	12.6	7.8
F6	Foothill	Aigen	Fagaras	4	-3.46585	10	2018	12.6	7.8
F6	Foothill	Aigen	Fagaras	4	-5.43748	10	2018	12.6	7.8
F6	Foothill	Aigen	Fagaras	4	-4.74862	10	2018	12.6	7.8
F6	Foothill	Aigen	Fagaras	4	-4.54388	10	2018	12.6	7.8
F6	Foothill	Aigen	Fagaras	4	-5.7249	10	2018	12.6	7.8
F6	Foothill	Aigen	Fagaras	4	-4.2549	10	2018	12.6	7.8
F6	Foothill	Aigen	Fagaras	4	-3.29377	10	2018	12.6	7.8
F6	Foothill	Aigen	Fagaras	4	-3.32095	10	2018	12.6	7.8
F6	Foothill	Aigen	Fagaras	4	-3.47503	10	2018	12.6	7.8
F6	Foothill	Aigen	Fagaras	4	-3.5744	10	2018	12.6	7.8
F6	Foothill	Aigen	Fagaras	4	-4.82392	10	2018	12.6	7.8
F6	Foothill	Aigen	Fagaras	4	-3.46159	10	2018	12.6	7.8
F6	Foothill	Aigen	Fagaras	4	-3.65024	10	2018	12.6	7.8
F6	Foothill	Aigen	Fagaras	4	-4.77956	10	2018	12.6	7.8
F6	Foothill	Aigen	Fagaras	4	-3.6775	10	2018	12.6	7.8
F6	Foothill	Aigen	Fagaras	4	-4.22697	10	2018	12.6	7.8
F6	Foothill	Aigen	Fagaras	4	-3.45482	10	2018	12.6	7.8
F6	Foothill	Aigen	Fagaras	4	-5.6161	10	2018	12.6	7.8
F6	Foothill	Aigen	Fagaras	4	-3.50619	10	2018	12.6	7.8
F6	Foothill	Aigen	Fagaras	4	-4.15813	10	2018	12.6	7.8
F6	Foothill	Aigen	Fagaras	4	-4.82509	10	2018	12.6	7.8
F6	Foothill	Aigen	Fagaras	4	-3.3066	10	2018	12.6	7.8
F6	Foothill	Aigen	Fagaras	4	-4.15705	10	2018	12.6	7.8
F6	Foothill	Aigen	Fagaras	4	-4.22675	10	2018	12.6	7.8
F6	Foothill	Aigen	Fagaras	4	-4.59323	10	2018	12.6	7.8
F6	Foothill	Aigen	Fagaras	4	-3.56521	10	2018	12.6	7.8
F6	Foothill	Aigen	Fagaras	4	-4.26388	10	2018	12.6	7.8
F6	Foothill	Aigen	Fagaras	4	-5.33984	10	2018	12.6	7.8
F6	Foothill	Aigen	Fagaras	4	-3.58876	10	2018	12.6	7.8
F6	Foothill	Aigen	Fagaras	4	-3.56984	10	2018	12.6	7.8
F6	Foothill	Aigen	Fagaras	4	-4.82388	10	2018	12.6	7.8
F6	Foothill	Aigen	Fagaras	4	-3.71934	10	2018	12.6	7.8
F6	Foothill	Aigen	Fagaras	4	-4.58991	10	2018	12.6	7.8
F6	Foothill	Aigen	Fagaras	4	-4.17362	10	2018	12.6	7.8
F6	Foothill	Aigen	Fagaras	4	-4.00039	10	2018	12.6	7.8
F6	Foothill	Aigen	Fagaras	4	-5.43857	10	2018	12.6	7.8
F6	Foothill	Aigen	Fagaras	4	-3.65742	10	2018	12.6	7.8
F6	Foothill	Aigen	Fagaras	4	-4.23831	10	2018	12.6	7.8
F6	Foothill	Aigen	Fagaras	4	-3.31466	10	2018	12.6	7.8
F6	Foothill	Aigen	Fagaras	4	-4.78129	10	2018	12.6	7.8
F6	Foothill	Aigen	Fagaras	4	-4.97711	10	2018	12.6	7.8
F6	Foothill	Aigen	Fagaras	4	-3.38961	10	2018	12.6	7.8
F6	Foothill	Aigen	Fagaras	4	-3.42746	10	2018	12.6	7.8
F6	Foothill	Aigen	Fagaras	4	-3.45279	10	2018	12.6	7.8
F6	Foothill	Aigen	Fagaras	4	-4.55331	10	2018	12.6	7.8
F6	Foothill	Aigen	Fagaras	4	-3.62366	10	2018	12.6	7.8
F6	Foothill	Aigen	Fagaras	4	-3.61631	10	2018	12.6	7.8
F6	Foothill	Aigen	Fagaras	4	-3.90285	10	2018	12.6	7.8
F6	Foothill	Aigen	Fagaras	4	-4.46513	10	2018	12.6	7.8
F6	Foothill	Aigen	Fagaras	4	-5.46133	10	2018	12.6	7.8
F6	Foothill	Aigen	Fagaras	4	-4.55611	10	2018	12.6	7.8
F6	Foothill	Aigen	Fagaras	4	-3.30807	10	2018	12.6	7.8
F6	Foothill	Aigen	Fagaras	4	-4.68471	10	2018	12.6	7.8
F6	Foothill	Aigen	Fagaras	4	-5.47027	10	2018	12.6	7.8
F6	Foothill	Aigen	Fagaras	4	-4.876	10	2018	12.6	7.8
F6	Foothill	Aigen	Fagaras	4	-5.03709	10	2018	12.6	7.8
F6	Foothill	Aigen	Fagaras	4	-5.01656	10	2018	12.6	7.8
F6	Foothill	Aigen	Fagaras	4	-4.80959	10	2018	12.6	7.8
F7	Foothill	Aigen	Niedere Tauern	4	-5.33543	10	2018	12.6	7.8
F7	Foothill	Aigen	Niedere Tauern	4	-4.47418	10	2018	12.6	7.8
F7	Foothill	Aigen	Niedere Tauern	4	-4.36235	10	2018	12.6	7.8
F7	Foothill	Aigen	Niedere Tauern	4	-4.7981	10	2018	12.6	7.8
F7	Foothill	Aigen	Niedere Tauern	4	-3.37193	10	2018	12.6	7.8
F7	Foothill	Aigen	Niedere Tauern	4	-4.18362	10	2018	12.6	7.8
F7	Foothill	Aigen	Niedere Tauern	4	-4.80571	10	2018	12.6	7.8
F7	Foothill	Aigen	Niedere Tauern	4	-4.13082	10	2018	12.6	7.8
F7	Foothill	Aigen	Niedere Tauern	4	-4.44089	10	2018	12.6	7.8
F7	Foothill	Aigen	Niedere Tauern	4	-4.05127	10	2018	12.6	7.8
F7	Foothill	Aigen	Niedere Tauern	4	-4.85592	10	2018	12.6	7.8
F7	Foothill	Aigen	Niedere Tauern	4	-4.50394	10	2018	12.6	7.8
F7	Foothill	Aigen	Niedere Tauern	4	-4.87712	10	2018	12.6	7.8
F7	Foothill	Aigen	Niedere Tauern	4	-4.63773	10	2018	12.6	7.8
F7	Foothill	Aigen	Niedere Tauern	4	-4.84624	10	2018	12.6	7.8
F7	Foothill	Aigen	Niedere Tauern	4	-4.96883	10	2018	12.6	7.8
F7	Foothill	Aigen	Niedere Tauern	4	-4.51228	10	2018	12.6	7.8
F7	Foothill	Aigen	Niedere Tauern	4	-4.0426	10	2018	12.6	7.8
F7	Foothill	Aigen	Niedere Tauern	4	-4.09823	10	2018	12.6	7.8
F7	Foothill	Aigen	Niedere Tauern	4	-3.88863	10	2018	12.6	7.8
F7	Foothill	Aigen	Niedere Tauern	4	-4.38938	10	2018	12.6	7.8
F7	Foothill	Aigen	Niedere Tauern	4	-4.05838	10	2018	12.6	7.8
F7	Foothill	Aigen	Niedere Tauern	4	-4.96677	10	2018	12.6	7.8
F7	Foothill	Aigen	Niedere Tauern	4	-4.81798	10	2018	12.6	7.8
F7	Foothill	Aigen	Niedere Tauern	4	-3.31822	10	2018	12.6	7.8
F7	Foothill	Aigen	Niedere Tauern	4	-3.65856	10	2018	12.6	7.8
F7	Foothill	Aigen	Niedere Tauern	4	-5.26266	10	2018	12.6	7.8
F7	Foothill	Aigen	Niedere Tauern	4	-3.68686	10	2018	12.6	7.8
F7	Foothill	Aigen	Niedere Tauern	4	-4.45734	10	2018	12.6	7.8
F7	Foothill	Aigen	Niedere Tauern	4	-4.37228	10	2018	12.6	7.8
F7	Foothill	Aigen	Niedere Tauern	4	-4.05722	10	2018	12.6	7.8
F7	Foothill	Aigen	Niedere Tauern	4	-5.27074	10	2018	12.6	7.8
F7	Foothill	Aigen	Niedere Tauern	4	-4.5069	10	2018	12.6	7.8
F7	Foothill	Aigen	Niedere Tauern	4	-3.66949	10	2018	12.6	7.8
F7	Foothill	Aigen	Niedere Tauern	4	-3.35974	10	2018	12.6	7.8
F7	Foothill	Aigen	Niedere Tauern	4	-4.33892	10	2018	12.6	7.8
F7	Foothill	Aigen	Niedere Tauern	4	-4.36126	10	2018	12.6	7.8
F7	Foothill	Aigen	Niedere Tauern	4	-4.095	10	2018	12.6	7.8
F7	Foothill	Aigen	Niedere Tauern	4	-3.55436	10	2018	12.6	7.8
F7	Foothill	Aigen	Niedere Tauern	4	-4.82466	10	2018	12.6	7.8
F7	Foothill	Aigen	Niedere Tauern	4	-5.17813	10	2018	12.6	7.8
F7	Foothill	Aigen	Niedere Tauern	4	-4.46877	10	2018	12.6	7.8
F7	Foothill	Aigen	Niedere Tauern	4	-4.88237	10	2018	12.6	7.8
F7	Foothill	Aigen	Niedere Tauern	4	-4.48252	10	2018	12.6	7.8
F7	Foothill	Aigen	Niedere Tauern	4	-4.49963	10	2018	12.6	7.8
F7	Foothill	Aigen	Niedere Tauern	4	-4.07398	10	2018	12.6	7.8
F7	Foothill	Aigen	Niedere Tauern	4	-3.81962	10	2018	12.6	7.8
F7	Foothill	Aigen	Niedere Tauern	4	-4.0527	10	2018	12.6	7.8
F7	Foothill	Aigen	Niedere Tauern	4	-4.6289	10	2018	12.6	7.8
F7	Foothill	Aigen	Niedere Tauern	4	-4.3895	10	2018	12.6	7.8
F7	Foothill	Aigen	Niedere Tauern	4	-4.38367	10	2018	12.6	7.8
F7	Foothill	Aigen	Niedere Tauern	4	-4.03727	10	2018	12.6	7.8
F7	Foothill	Aigen	Niedere Tauern	4	-3.7964	10	2018	12.6	7.8
F7	Foothill	Aigen	Niedere Tauern	4	-5.02513	10	2018	12.6	7.8
F7	Foothill	Aigen	Niedere Tauern	4	-4.41437	10	2018	12.6	7.8
F7	Foothill	Aigen	Niedere Tauern	4	-4.0678	10	2018	12.6	7.8
F7	Foothill	Aigen	Niedere Tauern	4	-4.02439	10	2018	12.6	7.8
F7	Foothill	Aigen	Niedere Tauern	4	-4.00308	10	2018	12.6	7.8
F7	Foothill	Aigen	Niedere Tauern	4	-4.89358	10	2018	12.6	7.8
F7	Foothill	Aigen	Niedere Tauern	4	-5.23081	10	2018	12.6	7.8
F7	Foothill	Aigen	Niedere Tauern	4	-4.55741	10	2018	12.6	7.8
F7	Foothill	Aigen	Niedere Tauern	4	-5.28039	10	2018	12.6	7.8
F7	Foothill	Aigen	Niedere Tauern	4	-3.97606	10	2018	12.6	7.8
F7	Foothill	Aigen	Niedere Tauern	4	-3.33145	10	2018	12.6	7.8
F7	Foothill	Aigen	Niedere Tauern	4	-4.43079	10	2018	12.6	7.8
F7	Foothill	Aigen	Niedere Tauern	4	-4.37117	10	2018	12.6	7.8
F7	Foothill	Aigen	Niedere Tauern	4	-3.95712	10	2018	12.6	7.8
F7	Foothill	Aigen	Niedere Tauern	4	-4.33004	10	2018	12.6	7.8
F7	Foothill	Aigen	Niedere Tauern	4	-5.17034	10	2018	12.6	7.8
F7	Foothill	Aigen	Niedere Tauern	4	-4.18659	10	2018	12.6	7.8
F7	Foothill	Aigen	Niedere Tauern	4	-4.11848	10	2018	12.6	7.8
F7	Foothill	Aigen	Niedere Tauern	4	-4.47144	10	2018	12.6	7.8
F7	Foothill	Aigen	Niedere Tauern	4	-4.37765	10	2018	12.6	7.8
F7	Foothill	Aigen	Niedere Tauern	4	-4.41823	10	2018	12.6	7.8
F7	Foothill	Aigen	Niedere Tauern	4	-4.5735	10	2018	12.6	7.8
F7	Foothill	Aigen	Niedere Tauern	4	-3.64259	10	2018	12.6	7.8
F7	Foothill	Aigen	Niedere Tauern	4	-5.32583	10	2018	12.6	7.8
F7	Foothill	Aigen	Niedere Tauern	4	-4.17303	10	2018	12.6	7.8
F7	Foothill	Aigen	Niedere Tauern	4	-4.84458	10	2018	12.6	7.8
F7	Foothill	Aigen	Niedere Tauern	4	-4.4485	10	2018	12.6	7.8
F7	Foothill	Aigen	Niedere Tauern	4	-4.47827	10	2018	12.6	7.8
F7	Foothill	Aigen	Niedere Tauern	4	-3.94405	10	2018	12.6	7.8
F7	Foothill	Aigen	Niedere Tauern	4	-4.90452	10	2018	12.6	7.8
F7	Foothill	Aigen	Niedere Tauern	4	-4.77191	10	2018	12.6	7.8
F7	Foothill	Aigen	Niedere Tauern	4	-4.49758	10	2018	12.6	7.8
F7	Foothill	Aigen	Niedere Tauern	4	-4.37796	10	2018	12.6	7.8
F7	Foothill	Aigen	Niedere Tauern	4	-3.64975	10	2018	12.6	7.8
F7	Foothill	Aigen	Niedere Tauern	4	-5.32745	10	2018	12.6	7.8
F7	Foothill	Aigen	Niedere Tauern	4	-4.33254	10	2018	12.6	7.8
F7	Foothill	Aigen	Niedere Tauern	4	-4.09202	10	2018	12.6	7.8
F7	Foothill	Aigen	Niedere Tauern	4	-3.72614	10	2018	12.6	7.8
F7	Foothill	Aigen	Niedere Tauern	4	-4.43451	10	2018	12.6	7.8
F7	Foothill	Aigen	Niedere Tauern	4	-4.04132	10	2018	12.6	7.8
F7	Foothill	Aigen	Niedere Tauern	4	-4.4194	10	2018	12.6	7.8
F7	Foothill	Aigen	Niedere Tauern	4	-4.8292	10	2018	12.6	7.8
F7	Foothill	Aigen	Niedere Tauern	4	-4.97667	10	2018	12.6	7.8
F7	Foothill	Aigen	Niedere Tauern	4	-4.71289	10	2018	12.6	7.8
F7	Foothill	Aigen	Niedere Tauern	4	-3.33139	10	2018	12.6	7.8
F7	Foothill	Aigen	Niedere Tauern	4	-4.39231	10	2018	12.6	7.8
F7	Foothill	Aigen	Niedere Tauern	4	-3.66057	10	2018	12.6	7.8
F8	Foothill	Aigen	Niedere Tauern	4	-3.9563	10	2018	12.6	7.8
F8	Foothill	Aigen	Niedere Tauern	4	-4.57183	10	2018	12.6	7.8
F8	Foothill	Aigen	Niedere Tauern	4	-4.36419	10	2018	12.6	7.8
F8	Foothill	Aigen	Niedere Tauern	4	-3.82362	10	2018	12.6	7.8
F8	Foothill	Aigen	Niedere Tauern	4	-4.57301	10	2018	12.6	7.8
F8	Foothill	Aigen	Niedere Tauern	4	-4.57578	10	2018	12.6	7.8
F8	Foothill	Aigen	Niedere Tauern	4	-3.7877	10	2018	12.6	7.8
F8	Foothill	Aigen	Niedere Tauern	4	-3.6126	10	2018	12.6	7.8
F8	Foothill	Aigen	Niedere Tauern	4	-4.63071	10	2018	12.6	7.8
F8	Foothill	Aigen	Niedere Tauern	4	-3.71471	10	2018	12.6	7.8
F8	Foothill	Aigen	Niedere Tauern	4	-4.034	10	2018	12.6	7.8
F8	Foothill	Aigen	Niedere Tauern	4	-3.63948	10	2018	12.6	7.8
F8	Foothill	Aigen	Niedere Tauern	4	-4.0041	10	2018	12.6	7.8
F8	Foothill	Aigen	Niedere Tauern	4	-4.6577	10	2018	12.6	7.8
F8	Foothill	Aigen	Niedere Tauern	4	-3.63055	10	2018	12.6	7.8
F8	Foothill	Aigen	Niedere Tauern	4	-4.23309	10	2018	12.6	7.8
F8	Foothill	Aigen	Niedere Tauern	4	-3.62524	10	2018	12.6	7.8
F8	Foothill	Aigen	Niedere Tauern	4	-3.43648	10	2018	12.6	7.8
F8	Foothill	Aigen	Niedere Tauern	4	-3.63014	10	2018	12.6	7.8
F8	Foothill	Aigen	Niedere Tauern	4	-3.49441	10	2018	12.6	7.8
F8	Foothill	Aigen	Niedere Tauern	4	-4.6169	10	2018	12.6	7.8
F8	Foothill	Aigen	Niedere Tauern	4	-4.41147	10	2018	12.6	7.8
F8	Foothill	Aigen	Niedere Tauern	4	-4.41533	10	2018	12.6	7.8
F8	Foothill	Aigen	Niedere Tauern	4	-4.40856	10	2018	12.6	7.8
F8	Foothill	Aigen	Niedere Tauern	4	-4.4995	10	2018	12.6	7.8
F8	Foothill	Aigen	Niedere Tauern	4	-3.68406	10	2018	12.6	7.8
F8	Foothill	Aigen	Niedere Tauern	4	-4.02261	10	2018	12.6	7.8
F8	Foothill	Aigen	Niedere Tauern	4	-3.61859	10	2018	12.6	7.8
F8	Foothill	Aigen	Niedere Tauern	4	-3.70533	10	2018	12.6	7.8
F8	Foothill	Aigen	Niedere Tauern	4	-4.00561	10	2018	12.6	7.8
F8	Foothill	Aigen	Niedere Tauern	4	-4.66476	10	2018	12.6	7.8
F8	Foothill	Aigen	Niedere Tauern	4	-3.60289	10	2018	12.6	7.8
F8	Foothill	Aigen	Niedere Tauern	4	-4.86951	10	2018	12.6	7.8
F8	Foothill	Aigen	Niedere Tauern	4	-3.60609	10	2018	12.6	7.8
F8	Foothill	Aigen	Niedere Tauern	4	-4.77776	10	2018	12.6	7.8
F8	Foothill	Aigen	Niedere Tauern	4	-3.32159	10	2018	12.6	7.8
F8	Foothill	Aigen	Niedere Tauern	4	-3.94001	10	2018	12.6	7.8
F8	Foothill	Aigen	Niedere Tauern	4	-4.14016	10	2018	12.6	7.8
F8	Foothill	Aigen	Niedere Tauern	4	-3.30659	10	2018	12.6	7.8
F8	Foothill	Aigen	Niedere Tauern	4	-4.19298	10	2018	12.6	7.8
F8	Foothill	Aigen	Niedere Tauern	4	-3.60464	10	2018	12.6	7.8
F8	Foothill	Aigen	Niedere Tauern	4	-4.27778	10	2018	12.6	7.8
F8	Foothill	Aigen	Niedere Tauern	4	-4.17033	10	2018	12.6	7.8
F8	Foothill	Aigen	Niedere Tauern	4	-3.67736	10	2018	12.6	7.8
F8	Foothill	Aigen	Niedere Tauern	4	-3.5164	10	2018	12.6	7.8
F8	Foothill	Aigen	Niedere Tauern	4	-3.64793	10	2018	12.6	7.8
F8	Foothill	Aigen	Niedere Tauern	4	-4.59414	10	2018	12.6	7.8
F8	Foothill	Aigen	Niedere Tauern	4	-3.95684	10	2018	12.6	7.8
F8	Foothill	Aigen	Niedere Tauern	4	-4.07479	10	2018	12.6	7.8
F8	Foothill	Aigen	Niedere Tauern	4	-4.3689	10	2018	12.6	7.8
F8	Foothill	Aigen	Niedere Tauern	4	-4.17035	10	2018	12.6	7.8
F8	Foothill	Aigen	Niedere Tauern	4	-4.75281	10	2018	12.6	7.8
F8	Foothill	Aigen	Niedere Tauern	4	-3.9984	10	2018	12.6	7.8
F8	Foothill	Aigen	Niedere Tauern	4	-3.5792	10	2018	12.6	7.8
F8	Foothill	Aigen	Niedere Tauern	4	-4.10481	10	2018	12.6	7.8
F8	Foothill	Aigen	Niedere Tauern	4	-4.56927	10	2018	12.6	7.8
F8	Foothill	Aigen	Niedere Tauern	4	-3.40989	10	2018	12.6	7.8
F8	Foothill	Aigen	Niedere Tauern	4	-3.61688	10	2018	12.6	7.8
F8	Foothill	Aigen	Niedere Tauern	4	-3.9167	10	2018	12.6	7.8
F8	Foothill	Aigen	Niedere Tauern	4	-4.293	10	2018	12.6	7.8
F8	Foothill	Aigen	Niedere Tauern	4	-4.04167	10	2018	12.6	7.8
F8	Foothill	Aigen	Niedere Tauern	4	-3.61053	10	2018	12.6	7.8
F8	Foothill	Aigen	Niedere Tauern	4	-3.88487	10	2018	12.6	7.8
F8	Foothill	Aigen	Niedere Tauern	4	-4.56258	10	2018	12.6	7.8
F8	Foothill	Aigen	Niedere Tauern	4	-4.79819	10	2018	12.6	7.8
F8	Foothill	Aigen	Niedere Tauern	4	-4.17035	10	2018	12.6	7.8
F8	Foothill	Aigen	Niedere Tauern	4	-3.61969	10	2018	12.6	7.8
F8	Foothill	Aigen	Niedere Tauern	4	-3.90846	10	2018	12.6	7.8
F8	Foothill	Aigen	Niedere Tauern	4	-4.55668	10	2018	12.6	7.8
F8	Foothill	Aigen	Niedere Tauern	4	-3.95136	10	2018	12.6	7.8
F8	Foothill	Aigen	Niedere Tauern	4	-4.66957	10	2018	12.6	7.8
F8	Foothill	Aigen	Niedere Tauern	4	-3.89438	10	2018	12.6	7.8
F8	Foothill	Aigen	Niedere Tauern	4	-4.13301	10	2018	12.6	7.8
F8	Foothill	Aigen	Niedere Tauern	4	-4.9293	10	2018	12.6	7.8
F8	Foothill	Aigen	Niedere Tauern	4	-3.55771	10	2018	12.6	7.8
F8	Foothill	Aigen	Niedere Tauern	4	-4.32326	10	2018	12.6	7.8
F8	Foothill	Aigen	Niedere Tauern	4	-4.43078	10	2018	12.6	7.8
F8	Foothill	Aigen	Niedere Tauern	4	-3.95363	10	2018	12.6	7.8
F8	Foothill	Aigen	Niedere Tauern	4	-3.60588	10	2018	12.6	7.8
F8	Foothill	Aigen	Niedere Tauern	4	-3.59748	10	2018	12.6	7.8
F8	Foothill	Aigen	Niedere Tauern	4	-3.60755	10	2018	12.6	7.8
F8	Foothill	Aigen	Niedere Tauern	4	-4.64305	10	2018	12.6	7.8
F8	Foothill	Aigen	Niedere Tauern	4	-3.3748	10	2018	12.6	7.8
F8	Foothill	Aigen	Niedere Tauern	4	-4.07762	10	2018	12.6	7.8
F8	Foothill	Aigen	Niedere Tauern	4	-3.53862	10	2018	12.6	7.8
F8	Foothill	Aigen	Niedere Tauern	4	-4.79818	10	2018	12.6	7.8
F8	Foothill	Aigen	Niedere Tauern	4	-4.23323	10	2018	12.6	7.8
F8	Foothill	Aigen	Niedere Tauern	4	-3.62589	10	2018	12.6	7.8
F8	Foothill	Aigen	Niedere Tauern	4	-3.45394	10	2018	12.6	7.8
F8	Foothill	Aigen	Niedere Tauern	4	-3.49839	10	2018	12.6	7.8
F8	Foothill	Aigen	Niedere Tauern	4	-3.42258	10	2018	12.6	7.8
F8	Foothill	Aigen	Niedere Tauern	4	-3.86745	10	2018	12.6	7.8
F8	Foothill	Aigen	Niedere Tauern	4	-4.26873	10	2018	12.6	7.8
F8	Foothill	Aigen	Niedere Tauern	4	-4.67952	10	2018	12.6	7.8
F8	Foothill	Aigen	Niedere Tauern	4	-4.53266	10	2018	12.6	7.8
F8	Foothill	Aigen	Niedere Tauern	4	-3.71622	10	2018	12.6	7.8
F8	Foothill	Aigen	Niedere Tauern	4	-3.45525	10	2018	12.6	7.8
F8	Foothill	Aigen	Niedere Tauern	4	-3.46927	10	2018	12.6	7.8
F8	Foothill	Aigen	Niedere Tauern	4	-4.25139	10	2018	12.6	7.8
F8	Foothill	Aigen	Niedere Tauern	4	-4.25465	10	2018	12.6	7.8
A1	Alpine	Hohenwart	Tatry	2	-9.76507	10	2018	3.1	-0.1
A1	Alpine	Hohenwart	Tatry	2	-13.1518	10	2018	3.1	-0.1
A1	Alpine	Hohenwart	Tatry	2	-9.8273	10	2018	3.1	-0.1
A1	Alpine	Hohenwart	Tatry	2	-10.9619	10	2018	3.1	-0.1
A1	Alpine	Hohenwart	Tatry	2	-9.78345	10	2018	3.1	-0.1
A1	Alpine	Hohenwart	Tatry	2	-10.531	10	2018	3.1	-0.1
A1	Alpine	Hohenwart	Tatry	2	-10.6923	10	2018	3.1	-0.1
A1	Alpine	Hohenwart	Tatry	2	-10.4335	10	2018	3.1	-0.1
A1	Alpine	Hohenwart	Tatry	2	-10.5057	10	2018	3.1	-0.1
A1	Alpine	Hohenwart	Tatry	2	-11.9602	10	2018	3.1	-0.1
A1	Alpine	Hohenwart	Tatry	2	-10.6752	10	2018	3.1	-0.1
A1	Alpine	Hohenwart	Tatry	2	-11.0535	10	2018	3.1	-0.1
A1	Alpine	Hohenwart	Tatry	2	-9.80836	10	2018	3.1	-0.1
A1	Alpine	Hohenwart	Tatry	2	-10.6105	10	2018	3.1	-0.1
A1	Alpine	Hohenwart	Tatry	2	-10.3927	10	2018	3.1	-0.1
A1	Alpine	Hohenwart	Tatry	2	-10.2784	10	2018	3.1	-0.1
A1	Alpine	Hohenwart	Tatry	2	-10.4968	10	2018	3.1	-0.1
A1	Alpine	Hohenwart	Tatry	2	-10.4346	10	2018	3.1	-0.1
A1	Alpine	Hohenwart	Tatry	2	-10.6009	10	2018	3.1	-0.1
A1	Alpine	Hohenwart	Tatry	2	-10.4842	10	2018	3.1	-0.1
A1	Alpine	Hohenwart	Tatry	2	-10.4787	10	2018	3.1	-0.1
A1	Alpine	Hohenwart	Tatry	2	-10.4372	10	2018	3.1	-0.1
A1	Alpine	Hohenwart	Tatry	2	-10.4437	10	2018	3.1	-0.1
A1	Alpine	Hohenwart	Tatry	2	-10.6388	10	2018	3.1	-0.1
A1	Alpine	Hohenwart	Tatry	2	-10.7638	10	2018	3.1	-0.1
A1	Alpine	Hohenwart	Tatry	2	-10.996	10	2018	3.1	-0.1
A1	Alpine	Hohenwart	Tatry	2	-10.3905	10	2018	3.1	-0.1
A1	Alpine	Hohenwart	Tatry	2	-11.7927	10	2018	3.1	-0.1
A1	Alpine	Hohenwart	Tatry	2	-10.336	10	2018	3.1	-0.1
A1	Alpine	Hohenwart	Tatry	2	-10.8453	10	2018	3.1	-0.1
A1	Alpine	Hohenwart	Tatry	2	-10.4447	10	2018	3.1	-0.1
A1	Alpine	Hohenwart	Tatry	2	-9.75485	10	2018	3.1	-0.1
A1	Alpine	Hohenwart	Tatry	2	-9.75657	10	2018	3.1	-0.1
A1	Alpine	Hohenwart	Tatry	2	-10.3018	10	2018	3.1	-0.1
A1	Alpine	Hohenwart	Tatry	2	-10.3581	10	2018	3.1	-0.1
A1	Alpine	Hohenwart	Tatry	2	-14.2056	10	2018	3.1	-0.1
A1	Alpine	Hohenwart	Tatry	2	-9.7734	10	2018	3.1	-0.1
A1	Alpine	Hohenwart	Tatry	2	-9.74806	10	2018	3.1	-0.1
A1	Alpine	Hohenwart	Tatry	2	-11.001	10	2018	3.1	-0.1
A1	Alpine	Hohenwart	Tatry	2	-10.4944	10	2018	3.1	-0.1
A1	Alpine	Hohenwart	Tatry	2	-10.9916	10	2018	3.1	-0.1
A1	Alpine	Hohenwart	Tatry	2	-10.4277	10	2018	3.1	-0.1
A1	Alpine	Hohenwart	Tatry	2	-10.631	10	2018	3.1	-0.1
A1	Alpine	Hohenwart	Tatry	2	-10.3671	10	2018	3.1	-0.1
A1	Alpine	Hohenwart	Tatry	2	-10.3399	10	2018	3.1	-0.1
A1	Alpine	Hohenwart	Tatry	2	-9.82031	10	2018	3.1	-0.1
A1	Alpine	Hohenwart	Tatry	2	-10.5997	10	2018	3.1	-0.1
A1	Alpine	Hohenwart	Tatry	2	-10.8554	10	2018	3.1	-0.1
A1	Alpine	Hohenwart	Tatry	2	-10.3234	10	2018	3.1	-0.1
A1	Alpine	Hohenwart	Tatry	2	-10.6861	10	2018	3.1	-0.1
A1	Alpine	Hohenwart	Tatry	2	-10.6833	10	2018	3.1	-0.1
A1	Alpine	Hohenwart	Tatry	2	-11.0561	10	2018	3.1	-0.1
A1	Alpine	Hohenwart	Tatry	2	-11.1162	10	2018	3.1	-0.1
A1	Alpine	Hohenwart	Tatry	2	-10.3335	10	2018	3.1	-0.1
A1	Alpine	Hohenwart	Tatry	2	-10.5649	10	2018	3.1	-0.1
A1	Alpine	Hohenwart	Tatry	2	-10.6846	10	2018	3.1	-0.1
A1	Alpine	Hohenwart	Tatry	2	-10.6086	10	2018	3.1	-0.1
A1	Alpine	Hohenwart	Tatry	2	-11.1086	10	2018	3.1	-0.1
A1	Alpine	Hohenwart	Tatry	2	-10.3423	10	2018	3.1	-0.1
A1	Alpine	Hohenwart	Tatry	2	-13.4147	10	2018	3.1	-0.1
A1	Alpine	Hohenwart	Tatry	2	-10.2599	10	2018	3.1	-0.1
A1	Alpine	Hohenwart	Tatry	2	-10.4037	10	2018	3.1	-0.1
A1	Alpine	Hohenwart	Tatry	2	-10.7228	10	2018	3.1	-0.1
A1	Alpine	Hohenwart	Tatry	2	-10.7139	10	2018	3.1	-0.1
A1	Alpine	Hohenwart	Tatry	2	-9.78135	10	2018	3.1	-0.1
A1	Alpine	Hohenwart	Tatry	2	-10.7075	10	2018	3.1	-0.1
A1	Alpine	Hohenwart	Tatry	2	-9.65341	10	2018	3.1	-0.1
A1	Alpine	Hohenwart	Tatry	2	-10.6992	10	2018	3.1	-0.1
A1	Alpine	Hohenwart	Tatry	2	-9.76629	10	2018	3.1	-0.1
A1	Alpine	Hohenwart	Tatry	2	-10.5994	10	2018	3.1	-0.1
A1	Alpine	Hohenwart	Tatry	2	-10.4938	10	2018	3.1	-0.1
A1	Alpine	Hohenwart	Tatry	2	-9.76376	10	2018	3.1	-0.1
A1	Alpine	Hohenwart	Tatry	2	-9.69709	10	2018	3.1	-0.1
A1	Alpine	Hohenwart	Tatry	2	-10.8262	10	2018	3.1	-0.1
A1	Alpine	Hohenwart	Tatry	2	-10.7592	10	2018	3.1	-0.1
A1	Alpine	Hohenwart	Tatry	2	-10.7121	10	2018	3.1	-0.1
A1	Alpine	Hohenwart	Tatry	2	-10.3544	10	2018	3.1	-0.1
A1	Alpine	Hohenwart	Tatry	2	-11.873	10	2018	3.1	-0.1
A1	Alpine	Hohenwart	Tatry	2	-10.4978	10	2018	3.1	-0.1
A1	Alpine	Hohenwart	Tatry	2	-9.73273	10	2018	3.1	-0.1
A1	Alpine	Hohenwart	Tatry	2	-9.75059	10	2018	3.1	-0.1
A1	Alpine	Hohenwart	Tatry	2	-10.5502	10	2018	3.1	-0.1
A1	Alpine	Hohenwart	Tatry	2	-10.8798	10	2018	3.1	-0.1
A1	Alpine	Hohenwart	Tatry	2	-9.78717	10	2018	3.1	-0.1
A1	Alpine	Hohenwart	Tatry	2	-10.7559	10	2018	3.1	-0.1
A1	Alpine	Hohenwart	Tatry	2	-10.4981	10	2018	3.1	-0.1
A1	Alpine	Hohenwart	Tatry	2	-11.1229	10	2018	3.1	-0.1
A1	Alpine	Hohenwart	Tatry	2	-9.75426	10	2018	3.1	-0.1
A1	Alpine	Hohenwart	Tatry	2	-10.3584	10	2018	3.1	-0.1
A1	Alpine	Hohenwart	Tatry	2	-10.6405	10	2018	3.1	-0.1
A1	Alpine	Hohenwart	Tatry	2	-9.73967	10	2018	3.1	-0.1
A1	Alpine	Hohenwart	Tatry	2	-11.1384	10	2018	3.1	-0.1
A1	Alpine	Hohenwart	Tatry	2	-10.6633	10	2018	3.1	-0.1
A1	Alpine	Hohenwart	Tatry	2	-11.1722	10	2018	3.1	-0.1
A1	Alpine	Hohenwart	Tatry	2	-10.9401	10	2018	3.1	-0.1
A1	Alpine	Hohenwart	Tatry	2	-10.6564	10	2018	3.1	-0.1
A1	Alpine	Hohenwart	Tatry	2	-10.4943	10	2018	3.1	-0.1
A1	Alpine	Hohenwart	Tatry	2	-10.7152	10	2018	3.1	-0.1
A1	Alpine	Hohenwart	Tatry	2	-10.9358	10	2018	3.1	-0.1
A1	Alpine	Hohenwart	Tatry	2	-10.873	10	2018	3.1	-0.1
A2	Alpine	Hohenwart	Tatry	2	-10.488	10	2018	3.1	-0.1
A2	Alpine	Hohenwart	Tatry	2	-9.94376	10	2018	3.1	-0.1
A2	Alpine	Hohenwart	Tatry	2	-11.122	10	2018	3.1	-0.1
A2	Alpine	Hohenwart	Tatry	2	-10.2246	10	2018	3.1	-0.1
A2	Alpine	Hohenwart	Tatry	2	-11.2364	10	2018	3.1	-0.1
A2	Alpine	Hohenwart	Tatry	2	-10.8955	10	2018	3.1	-0.1
A2	Alpine	Hohenwart	Tatry	2	-10.2174	10	2018	3.1	-0.1
A2	Alpine	Hohenwart	Tatry	2	-10.8753	10	2018	3.1	-0.1
A2	Alpine	Hohenwart	Tatry	2	-11.729	10	2018	3.1	-0.1
A2	Alpine	Hohenwart	Tatry	2	-9.43221	10	2018	3.1	-0.1
A2	Alpine	Hohenwart	Tatry	2	-10.2428	10	2018	3.1	-0.1
A2	Alpine	Hohenwart	Tatry	2	-10.492	10	2018	3.1	-0.1
A2	Alpine	Hohenwart	Tatry	2	-10.9642	10	2018	3.1	-0.1
A2	Alpine	Hohenwart	Tatry	2	-10.9568	10	2018	3.1	-0.1
A2	Alpine	Hohenwart	Tatry	2	-10.8277	10	2018	3.1	-0.1
A2	Alpine	Hohenwart	Tatry	2	-10.4775	10	2018	3.1	-0.1
A2	Alpine	Hohenwart	Tatry	2	-11.1857	10	2018	3.1	-0.1
A2	Alpine	Hohenwart	Tatry	2	-11.2302	10	2018	3.1	-0.1
A2	Alpine	Hohenwart	Tatry	2	-11.1633	10	2018	3.1	-0.1
A2	Alpine	Hohenwart	Tatry	2	-9.62243	10	2018	3.1	-0.1
A2	Alpine	Hohenwart	Tatry	2	-10.2069	10	2018	3.1	-0.1
A2	Alpine	Hohenwart	Tatry	2	-11.39	10	2018	3.1	-0.1
A2	Alpine	Hohenwart	Tatry	2	-9.47963	10	2018	3.1	-0.1
A2	Alpine	Hohenwart	Tatry	2	-10.0751	10	2018	3.1	-0.1
A2	Alpine	Hohenwart	Tatry	2	-10.8356	10	2018	3.1	-0.1
A2	Alpine	Hohenwart	Tatry	2	-9.89365	10	2018	3.1	-0.1
A2	Alpine	Hohenwart	Tatry	2	-11.112	10	2018	3.1	-0.1
A2	Alpine	Hohenwart	Tatry	2	-10.2318	10	2018	3.1	-0.1
A2	Alpine	Hohenwart	Tatry	2	-10.8493	10	2018	3.1	-0.1
A2	Alpine	Hohenwart	Tatry	2	-10.6398	10	2018	3.1	-0.1
A2	Alpine	Hohenwart	Tatry	2	-9.87627	10	2018	3.1	-0.1
A2	Alpine	Hohenwart	Tatry	2	-9.27363	10	2018	3.1	-0.1
A2	Alpine	Hohenwart	Tatry	2	-10.4395	10	2018	3.1	-0.1
A2	Alpine	Hohenwart	Tatry	2	-10.7498	10	2018	3.1	-0.1
A2	Alpine	Hohenwart	Tatry	2	-10.8401	10	2018	3.1	-0.1
A2	Alpine	Hohenwart	Tatry	2	-9.89071	10	2018	3.1	-0.1
A2	Alpine	Hohenwart	Tatry	2	-10.6855	10	2018	3.1	-0.1
A2	Alpine	Hohenwart	Tatry	2	-9.80938	10	2018	3.1	-0.1
A2	Alpine	Hohenwart	Tatry	2	-9.71073	10	2018	3.1	-0.1
A2	Alpine	Hohenwart	Tatry	2	-9.13489	10	2018	3.1	-0.1
A2	Alpine	Hohenwart	Tatry	2	-11.3792	10	2018	3.1	-0.1
A2	Alpine	Hohenwart	Tatry	2	-9.61224	10	2018	3.1	-0.1
A2	Alpine	Hohenwart	Tatry	2	-10.4779	10	2018	3.1	-0.1
A2	Alpine	Hohenwart	Tatry	2	-10.2839	10	2018	3.1	-0.1
A2	Alpine	Hohenwart	Tatry	2	-10.0007	10	2018	3.1	-0.1
A2	Alpine	Hohenwart	Tatry	2	-8.96086	10	2018	3.1	-0.1
A2	Alpine	Hohenwart	Tatry	2	-11.4216	10	2018	3.1	-0.1
A2	Alpine	Hohenwart	Tatry	2	-9.61281	10	2018	3.1	-0.1
A2	Alpine	Hohenwart	Tatry	2	-10.6662	10	2018	3.1	-0.1
A2	Alpine	Hohenwart	Tatry	2	-10.525	10	2018	3.1	-0.1
A2	Alpine	Hohenwart	Tatry	2	-10.4918	10	2018	3.1	-0.1
A2	Alpine	Hohenwart	Tatry	2	-9.49206	10	2018	3.1	-0.1
A2	Alpine	Hohenwart	Tatry	2	-10.9547	10	2018	3.1	-0.1
A2	Alpine	Hohenwart	Tatry	2	-10.255	10	2018	3.1	-0.1
A2	Alpine	Hohenwart	Tatry	2	-9.99459	10	2018	3.1	-0.1
A2	Alpine	Hohenwart	Tatry	2	-10.3727	10	2018	3.1	-0.1
A2	Alpine	Hohenwart	Tatry	2	-9.99133	10	2018	3.1	-0.1
A2	Alpine	Hohenwart	Tatry	2	-10.8474	10	2018	3.1	-0.1
A2	Alpine	Hohenwart	Tatry	2	-11.2289	10	2018	3.1	-0.1
A2	Alpine	Hohenwart	Tatry	2	-10.5945	10	2018	3.1	-0.1
A2	Alpine	Hohenwart	Tatry	2	-11.1776	10	2018	3.1	-0.1
A2	Alpine	Hohenwart	Tatry	2	-10.1214	10	2018	3.1	-0.1
A2	Alpine	Hohenwart	Tatry	2	-10.9215	10	2018	3.1	-0.1
A2	Alpine	Hohenwart	Tatry	2	-9.54856	10	2018	3.1	-0.1
A2	Alpine	Hohenwart	Tatry	2	-10.7407	10	2018	3.1	-0.1
A2	Alpine	Hohenwart	Tatry	2	-9.76975	10	2018	3.1	-0.1
A2	Alpine	Hohenwart	Tatry	2	-10.8897	10	2018	3.1	-0.1
A2	Alpine	Hohenwart	Tatry	2	-11.6334	10	2018	3.1	-0.1
A2	Alpine	Hohenwart	Tatry	2	-10.4912	10	2018	3.1	-0.1
A2	Alpine	Hohenwart	Tatry	2	-11.0711	10	2018	3.1	-0.1
A2	Alpine	Hohenwart	Tatry	2	-9.92876	10	2018	3.1	-0.1
A2	Alpine	Hohenwart	Tatry	2	-10.957	10	2018	3.1	-0.1
A2	Alpine	Hohenwart	Tatry	2	-9.77148	10	2018	3.1	-0.1
A2	Alpine	Hohenwart	Tatry	2	-10.0899	10	2018	3.1	-0.1
A2	Alpine	Hohenwart	Tatry	2	-10.6537	10	2018	3.1	-0.1
A2	Alpine	Hohenwart	Tatry	2	-10.6826	10	2018	3.1	-0.1
A2	Alpine	Hohenwart	Tatry	2	-10.7249	10	2018	3.1	-0.1
A2	Alpine	Hohenwart	Tatry	2	-10.4069	10	2018	3.1	-0.1
A2	Alpine	Hohenwart	Tatry	2	-10.6667	10	2018	3.1	-0.1
A2	Alpine	Hohenwart	Tatry	2	-10.7295	10	2018	3.1	-0.1
A2	Alpine	Hohenwart	Tatry	2	-9.26128	10	2018	3.1	-0.1
A2	Alpine	Hohenwart	Tatry	2	-10.9284	10	2018	3.1	-0.1
A2	Alpine	Hohenwart	Tatry	2	-10.1918	10	2018	3.1	-0.1
A2	Alpine	Hohenwart	Tatry	2	-10.6647	10	2018	3.1	-0.1
A2	Alpine	Hohenwart	Tatry	2	-10.313	10	2018	3.1	-0.1
A2	Alpine	Hohenwart	Tatry	2	-10.9782	10	2018	3.1	-0.1
A2	Alpine	Hohenwart	Tatry	2	-9.46669	10	2018	3.1	-0.1
A2	Alpine	Hohenwart	Tatry	2	-10.6987	10	2018	3.1	-0.1
A2	Alpine	Hohenwart	Tatry	2	-10.0053	10	2018	3.1	-0.1
A2	Alpine	Hohenwart	Tatry	2	-11.2369	10	2018	3.1	-0.1
A2	Alpine	Hohenwart	Tatry	2	-10.7356	10	2018	3.1	-0.1
A2	Alpine	Hohenwart	Tatry	2	-10.7216	10	2018	3.1	-0.1
A2	Alpine	Hohenwart	Tatry	2	-9.83185	10	2018	3.1	-0.1
A2	Alpine	Hohenwart	Tatry	2	-10.3401	10	2018	3.1	-0.1
A2	Alpine	Hohenwart	Tatry	2	-10.0892	10	2018	3.1	-0.1
A2	Alpine	Hohenwart	Tatry	2	-11.0897	10	2018	3.1	-0.1
A2	Alpine	Hohenwart	Tatry	2	-10.2433	10	2018	3.1	-0.1
A2	Alpine	Hohenwart	Tatry	2	-10.3684	10	2018	3.1	-0.1
A2	Alpine	Hohenwart	Tatry	2	-10.4607	10	2018	3.1	-0.1
A2	Alpine	Hohenwart	Tatry	2	-11.2108	10	2018	3.1	-0.1
A3	Alpine	Hohenwart	Tatry	4	-13.019	10	2018	3.1	-0.1
A3	Alpine	Hohenwart	Tatry	4	-10.9217	10	2018	3.1	-0.1
A3	Alpine	Hohenwart	Tatry	4	-13.3609	10	2018	3.1	-0.1
A3	Alpine	Hohenwart	Tatry	4	-11.6107	10	2018	3.1	-0.1
A3	Alpine	Hohenwart	Tatry	4	-12.7332	10	2018	3.1	-0.1
A3	Alpine	Hohenwart	Tatry	4	-12.9607	10	2018	3.1	-0.1
A3	Alpine	Hohenwart	Tatry	4	-11.5101	10	2018	3.1	-0.1
A3	Alpine	Hohenwart	Tatry	4	-13.0107	10	2018	3.1	-0.1
A3	Alpine	Hohenwart	Tatry	4	-13.1292	10	2018	3.1	-0.1
A3	Alpine	Hohenwart	Tatry	4	-12.9102	10	2018	3.1	-0.1
A3	Alpine	Hohenwart	Tatry	4	-11.4576	10	2018	3.1	-0.1
A3	Alpine	Hohenwart	Tatry	4	-11.1644	10	2018	3.1	-0.1
A3	Alpine	Hohenwart	Tatry	4	-12.9596	10	2018	3.1	-0.1
A3	Alpine	Hohenwart	Tatry	4	-12.3007	10	2018	3.1	-0.1
A3	Alpine	Hohenwart	Tatry	4	-12.0834	10	2018	3.1	-0.1
A3	Alpine	Hohenwart	Tatry	4	-12.0618	10	2018	3.1	-0.1
A3	Alpine	Hohenwart	Tatry	4	-12.4818	10	2018	3.1	-0.1
A3	Alpine	Hohenwart	Tatry	4	-11.9422	10	2018	3.1	-0.1
A3	Alpine	Hohenwart	Tatry	4	-12.7229	10	2018	3.1	-0.1
A3	Alpine	Hohenwart	Tatry	4	-12.7276	10	2018	3.1	-0.1
A3	Alpine	Hohenwart	Tatry	4	-12.3175	10	2018	3.1	-0.1
A3	Alpine	Hohenwart	Tatry	4	-11.9996	10	2018	3.1	-0.1
A3	Alpine	Hohenwart	Tatry	4	-12.8761	10	2018	3.1	-0.1
A3	Alpine	Hohenwart	Tatry	4	-12.4817	10	2018	3.1	-0.1
A3	Alpine	Hohenwart	Tatry	4	-13.0661	10	2018	3.1	-0.1
A3	Alpine	Hohenwart	Tatry	4	-11.5266	10	2018	3.1	-0.1
A3	Alpine	Hohenwart	Tatry	4	-12.5571	10	2018	3.1	-0.1
A3	Alpine	Hohenwart	Tatry	4	-13.1194	10	2018	3.1	-0.1
A3	Alpine	Hohenwart	Tatry	4	-12.8404	10	2018	3.1	-0.1
A3	Alpine	Hohenwart	Tatry	4	-12.442	10	2018	3.1	-0.1
A3	Alpine	Hohenwart	Tatry	4	-13.0306	10	2018	3.1	-0.1
A3	Alpine	Hohenwart	Tatry	4	-11.7895	10	2018	3.1	-0.1
A3	Alpine	Hohenwart	Tatry	4	-11.2737	10	2018	3.1	-0.1
A3	Alpine	Hohenwart	Tatry	4	-13.2513	10	2018	3.1	-0.1
A3	Alpine	Hohenwart	Tatry	4	-11.5007	10	2018	3.1	-0.1
A3	Alpine	Hohenwart	Tatry	4	-11.7761	10	2018	3.1	-0.1
A3	Alpine	Hohenwart	Tatry	4	-11.1846	10	2018	3.1	-0.1
A3	Alpine	Hohenwart	Tatry	4	-12.555	10	2018	3.1	-0.1
A3	Alpine	Hohenwart	Tatry	4	-13.2025	10	2018	3.1	-0.1
A3	Alpine	Hohenwart	Tatry	4	-12.4439	10	2018	3.1	-0.1
A3	Alpine	Hohenwart	Tatry	4	-10.4524	10	2018	3.1	-0.1
A3	Alpine	Hohenwart	Tatry	4	-13.0741	10	2018	3.1	-0.1
A3	Alpine	Hohenwart	Tatry	4	-12.682	10	2018	3.1	-0.1
A3	Alpine	Hohenwart	Tatry	4	-11.4657	10	2018	3.1	-0.1
A3	Alpine	Hohenwart	Tatry	4	-12.8133	10	2018	3.1	-0.1
A3	Alpine	Hohenwart	Tatry	4	-12.6053	10	2018	3.1	-0.1
A3	Alpine	Hohenwart	Tatry	4	-13.3547	10	2018	3.1	-0.1
A3	Alpine	Hohenwart	Tatry	4	-12.6207	10	2018	3.1	-0.1
A3	Alpine	Hohenwart	Tatry	4	-11.3572	10	2018	3.1	-0.1
A3	Alpine	Hohenwart	Tatry	4	-12.5111	10	2018	3.1	-0.1
A3	Alpine	Hohenwart	Tatry	4	-13.1193	10	2018	3.1	-0.1
A3	Alpine	Hohenwart	Tatry	4	-12.2232	10	2018	3.1	-0.1
A3	Alpine	Hohenwart	Tatry	4	-13.5439	10	2018	3.1	-0.1
A3	Alpine	Hohenwart	Tatry	4	-11.5865	10	2018	3.1	-0.1
A3	Alpine	Hohenwart	Tatry	4	-12.9738	10	2018	3.1	-0.1
A3	Alpine	Hohenwart	Tatry	4	-12.0135	10	2018	3.1	-0.1
A3	Alpine	Hohenwart	Tatry	4	-12.779	10	2018	3.1	-0.1
A3	Alpine	Hohenwart	Tatry	4	-12.9051	10	2018	3.1	-0.1
A3	Alpine	Hohenwart	Tatry	4	-12.079	10	2018	3.1	-0.1
A3	Alpine	Hohenwart	Tatry	4	-12.8792	10	2018	3.1	-0.1
A3	Alpine	Hohenwart	Tatry	4	-12.6321	10	2018	3.1	-0.1
A3	Alpine	Hohenwart	Tatry	4	-13.0942	10	2018	3.1	-0.1
A3	Alpine	Hohenwart	Tatry	4	-13.4345	10	2018	3.1	-0.1
A3	Alpine	Hohenwart	Tatry	4	-12.1544	10	2018	3.1	-0.1
A3	Alpine	Hohenwart	Tatry	4	-11.9318	10	2018	3.1	-0.1
A3	Alpine	Hohenwart	Tatry	4	-10.7398	10	2018	3.1	-0.1
A3	Alpine	Hohenwart	Tatry	4	-12.3354	10	2018	3.1	-0.1
A3	Alpine	Hohenwart	Tatry	4	-12.9212	10	2018	3.1	-0.1
A3	Alpine	Hohenwart	Tatry	4	-12.6269	10	2018	3.1	-0.1
A3	Alpine	Hohenwart	Tatry	4	-12.2843	10	2018	3.1	-0.1
A3	Alpine	Hohenwart	Tatry	4	-13.7617	10	2018	3.1	-0.1
A3	Alpine	Hohenwart	Tatry	4	-12.8569	10	2018	3.1	-0.1
A3	Alpine	Hohenwart	Tatry	4	-12.813	10	2018	3.1	-0.1
A3	Alpine	Hohenwart	Tatry	4	-12.7241	10	2018	3.1	-0.1
A3	Alpine	Hohenwart	Tatry	4	-12.7932	10	2018	3.1	-0.1
A3	Alpine	Hohenwart	Tatry	4	-12.9774	10	2018	3.1	-0.1
A3	Alpine	Hohenwart	Tatry	4	-11.5919	10	2018	3.1	-0.1
A3	Alpine	Hohenwart	Tatry	4	-12.5943	10	2018	3.1	-0.1
A3	Alpine	Hohenwart	Tatry	4	-13.2736	10	2018	3.1	-0.1
A3	Alpine	Hohenwart	Tatry	4	-13.2302	10	2018	3.1	-0.1
A3	Alpine	Hohenwart	Tatry	4	-13.4313	10	2018	3.1	-0.1
A3	Alpine	Hohenwart	Tatry	4	-11.7174	10	2018	3.1	-0.1
A3	Alpine	Hohenwart	Tatry	4	-13.0582	10	2018	3.1	-0.1
A3	Alpine	Hohenwart	Tatry	4	-13.1425	10	2018	3.1	-0.1
A3	Alpine	Hohenwart	Tatry	4	-13.2502	10	2018	3.1	-0.1
A3	Alpine	Hohenwart	Tatry	4	-12.7682	10	2018	3.1	-0.1
A3	Alpine	Hohenwart	Tatry	4	-12.0669	10	2018	3.1	-0.1
A3	Alpine	Hohenwart	Tatry	4	-13.0796	10	2018	3.1	-0.1
A3	Alpine	Hohenwart	Tatry	4	-12.1157	10	2018	3.1	-0.1
A3	Alpine	Hohenwart	Tatry	4	-13.51	10	2018	3.1	-0.1
A3	Alpine	Hohenwart	Tatry	4	-11.9904	10	2018	3.1	-0.1
A3	Alpine	Hohenwart	Tatry	4	-12.7485	10	2018	3.1	-0.1
A3	Alpine	Hohenwart	Tatry	4	-12.3708	10	2018	3.1	-0.1
A3	Alpine	Hohenwart	Tatry	4	-11.225	10	2018	3.1	-0.1
A3	Alpine	Hohenwart	Tatry	4	-12.9823	10	2018	3.1	-0.1
A3	Alpine	Hohenwart	Tatry	4	-13.1355	10	2018	3.1	-0.1
A3	Alpine	Hohenwart	Tatry	4	-13.4332	10	2018	3.1	-0.1
A3	Alpine	Hohenwart	Tatry	4	-12.894	10	2018	3.1	-0.1
A3	Alpine	Hohenwart	Tatry	4	-12.1136	10	2018	3.1	-0.1
A3	Alpine	Hohenwart	Tatry	4	-13.0577	10	2018	3.1	-0.1
A4	Alpine	Hohenwart	Tatry	4	-11.0517	10	2018	3.1	-0.1
A4	Alpine	Hohenwart	Tatry	4	-10.9174	10	2018	3.1	-0.1
A4	Alpine	Hohenwart	Tatry	4	-11.1503	10	2018	3.1	-0.1
A4	Alpine	Hohenwart	Tatry	4	-12.1479	10	2018	3.1	-0.1
A4	Alpine	Hohenwart	Tatry	4	-9.28767	10	2018	3.1	-0.1
A4	Alpine	Hohenwart	Tatry	4	-10.1132	10	2018	3.1	-0.1
A4	Alpine	Hohenwart	Tatry	4	-12.1469	10	2018	3.1	-0.1
A4	Alpine	Hohenwart	Tatry	4	-10.6967	10	2018	3.1	-0.1
A4	Alpine	Hohenwart	Tatry	4	-8.7788	10	2018	3.1	-0.1
A4	Alpine	Hohenwart	Tatry	4	-9.59737	10	2018	3.1	-0.1
A4	Alpine	Hohenwart	Tatry	4	-11.2482	10	2018	3.1	-0.1
A4	Alpine	Hohenwart	Tatry	4	-10.1486	10	2018	3.1	-0.1
A4	Alpine	Hohenwart	Tatry	4	-10.0974	10	2018	3.1	-0.1
A4	Alpine	Hohenwart	Tatry	4	-10.2584	10	2018	3.1	-0.1
A4	Alpine	Hohenwart	Tatry	4	-11.6747	10	2018	3.1	-0.1
A4	Alpine	Hohenwart	Tatry	4	-9.46817	10	2018	3.1	-0.1
A4	Alpine	Hohenwart	Tatry	4	-11.1075	10	2018	3.1	-0.1
A4	Alpine	Hohenwart	Tatry	4	-11.0761	10	2018	3.1	-0.1
A4	Alpine	Hohenwart	Tatry	4	-10.6898	10	2018	3.1	-0.1
A4	Alpine	Hohenwart	Tatry	4	-10.7657	10	2018	3.1	-0.1
A4	Alpine	Hohenwart	Tatry	4	-10.1278	10	2018	3.1	-0.1
A4	Alpine	Hohenwart	Tatry	4	-11.1162	10	2018	3.1	-0.1
A4	Alpine	Hohenwart	Tatry	4	-11.2112	10	2018	3.1	-0.1
A4	Alpine	Hohenwart	Tatry	4	-10.532	10	2018	3.1	-0.1
A4	Alpine	Hohenwart	Tatry	4	-10.9831	10	2018	3.1	-0.1
A4	Alpine	Hohenwart	Tatry	4	-10.3629	10	2018	3.1	-0.1
A4	Alpine	Hohenwart	Tatry	4	-9.6747	10	2018	3.1	-0.1
A4	Alpine	Hohenwart	Tatry	4	-11.8646	10	2018	3.1	-0.1
A4	Alpine	Hohenwart	Tatry	4	-8.71774	10	2018	3.1	-0.1
A4	Alpine	Hohenwart	Tatry	4	-10.6904	10	2018	3.1	-0.1
A4	Alpine	Hohenwart	Tatry	4	-8.61003	10	2018	3.1	-0.1
A4	Alpine	Hohenwart	Tatry	4	-10.5621	10	2018	3.1	-0.1
A4	Alpine	Hohenwart	Tatry	4	-11.4975	10	2018	3.1	-0.1
A4	Alpine	Hohenwart	Tatry	4	-8.81108	10	2018	3.1	-0.1
A4	Alpine	Hohenwart	Tatry	4	-10.2821	10	2018	3.1	-0.1
A4	Alpine	Hohenwart	Tatry	4	-9.46177	10	2018	3.1	-0.1
A4	Alpine	Hohenwart	Tatry	4	-11.1458	10	2018	3.1	-0.1
A4	Alpine	Hohenwart	Tatry	4	-10.7414	10	2018	3.1	-0.1
A4	Alpine	Hohenwart	Tatry	4	-9.39636	10	2018	3.1	-0.1
A4	Alpine	Hohenwart	Tatry	4	-10.539	10	2018	3.1	-0.1
A4	Alpine	Hohenwart	Tatry	4	-9.27255	10	2018	3.1	-0.1
A4	Alpine	Hohenwart	Tatry	4	-10.1845	10	2018	3.1	-0.1
A4	Alpine	Hohenwart	Tatry	4	-11.7537	10	2018	3.1	-0.1
A4	Alpine	Hohenwart	Tatry	4	-11.5447	10	2018	3.1	-0.1
A4	Alpine	Hohenwart	Tatry	4	-12.5344	10	2018	3.1	-0.1
A4	Alpine	Hohenwart	Tatry	4	-9.54119	10	2018	3.1	-0.1
A4	Alpine	Hohenwart	Tatry	4	-12.1459	10	2018	3.1	-0.1
A4	Alpine	Hohenwart	Tatry	4	-9.27226	10	2018	3.1	-0.1
A4	Alpine	Hohenwart	Tatry	4	-10.7993	10	2018	3.1	-0.1
A4	Alpine	Hohenwart	Tatry	4	-8.66913	10	2018	3.1	-0.1
A4	Alpine	Hohenwart	Tatry	4	-9.98603	10	2018	3.1	-0.1
A4	Alpine	Hohenwart	Tatry	4	-12.5539	10	2018	3.1	-0.1
A4	Alpine	Hohenwart	Tatry	4	-10.1743	10	2018	3.1	-0.1
A4	Alpine	Hohenwart	Tatry	4	-10.6014	10	2018	3.1	-0.1
A4	Alpine	Hohenwart	Tatry	4	-8.86162	10	2018	3.1	-0.1
A4	Alpine	Hohenwart	Tatry	4	-9.55366	10	2018	3.1	-0.1
A4	Alpine	Hohenwart	Tatry	4	-12.5827	10	2018	3.1	-0.1
A4	Alpine	Hohenwart	Tatry	4	-10.239	10	2018	3.1	-0.1
A4	Alpine	Hohenwart	Tatry	4	-9.87741	10	2018	3.1	-0.1
A4	Alpine	Hohenwart	Tatry	4	-9.17872	10	2018	3.1	-0.1
A4	Alpine	Hohenwart	Tatry	4	-9.43375	10	2018	3.1	-0.1
A4	Alpine	Hohenwart	Tatry	4	-9.93694	10	2018	3.1	-0.1
A4	Alpine	Hohenwart	Tatry	4	-9.546	10	2018	3.1	-0.1
A4	Alpine	Hohenwart	Tatry	4	-11.2438	10	2018	3.1	-0.1
A4	Alpine	Hohenwart	Tatry	4	-11.3723	10	2018	3.1	-0.1
A4	Alpine	Hohenwart	Tatry	4	-10.329	10	2018	3.1	-0.1
A4	Alpine	Hohenwart	Tatry	4	-10.9026	10	2018	3.1	-0.1
A4	Alpine	Hohenwart	Tatry	4	-8.30733	10	2018	3.1	-0.1
A4	Alpine	Hohenwart	Tatry	4	-10.3032	10	2018	3.1	-0.1
A4	Alpine	Hohenwart	Tatry	4	-11.586	10	2018	3.1	-0.1
A4	Alpine	Hohenwart	Tatry	4	-8.9962	10	2018	3.1	-0.1
A4	Alpine	Hohenwart	Tatry	4	-11.7864	10	2018	3.1	-0.1
A4	Alpine	Hohenwart	Tatry	4	-8.65753	10	2018	3.1	-0.1
A4	Alpine	Hohenwart	Tatry	4	-8.9514	10	2018	3.1	-0.1
A4	Alpine	Hohenwart	Tatry	4	-9.36623	10	2018	3.1	-0.1
A4	Alpine	Hohenwart	Tatry	4	-9.30732	10	2018	3.1	-0.1
A4	Alpine	Hohenwart	Tatry	4	-9.1009	10	2018	3.1	-0.1
A4	Alpine	Hohenwart	Tatry	4	-10.4528	10	2018	3.1	-0.1
A4	Alpine	Hohenwart	Tatry	4	-11.6336	10	2018	3.1	-0.1
A4	Alpine	Hohenwart	Tatry	4	-10.3476	10	2018	3.1	-0.1
A4	Alpine	Hohenwart	Tatry	4	-10.0005	10	2018	3.1	-0.1
A4	Alpine	Hohenwart	Tatry	4	-10.9021	10	2018	3.1	-0.1
A4	Alpine	Hohenwart	Tatry	4	-11.1676	10	2018	3.1	-0.1
A4	Alpine	Hohenwart	Tatry	4	-11.5473	10	2018	3.1	-0.1
A4	Alpine	Hohenwart	Tatry	4	-10.524	10	2018	3.1	-0.1
A4	Alpine	Hohenwart	Tatry	4	-10.4274	10	2018	3.1	-0.1
A4	Alpine	Hohenwart	Tatry	4	-8.74516	10	2018	3.1	-0.1
A4	Alpine	Hohenwart	Tatry	4	-12.0355	10	2018	3.1	-0.1
A4	Alpine	Hohenwart	Tatry	4	-10.7467	10	2018	3.1	-0.1
A4	Alpine	Hohenwart	Tatry	4	-10.5237	10	2018	3.1	-0.1
A4	Alpine	Hohenwart	Tatry	4	-7.98805	10	2018	3.1	-0.1
A4	Alpine	Hohenwart	Tatry	4	-9.9777	10	2018	3.1	-0.1
A4	Alpine	Hohenwart	Tatry	4	-9.87179	10	2018	3.1	-0.1
A4	Alpine	Hohenwart	Tatry	4	-10.1331	10	2018	3.1	-0.1
A4	Alpine	Hohenwart	Tatry	4	-11.862	10	2018	3.1	-0.1
A4	Alpine	Hohenwart	Tatry	4	-11.0864	10	2018	3.1	-0.1
A4	Alpine	Hohenwart	Tatry	4	-9.30643	10	2018	3.1	-0.1
A4	Alpine	Hohenwart	Tatry	4	-9.30465	10	2018	3.1	-0.1
[truncated: 7,511 more rows]
